# Supplementary material for: CD117+ Dendritic and Mast Cells Are Dependent on RasGRP4 to Function as Accessory Cells for Optimal Natural Killer Cell-Mediated Responses to Lipopolysaccharide
Source: PLoS One. 2016 Mar 16;11(3):e0151638. doi: 10.1371/journal.pone.0151638 (PMC4794117; doi:10.1371/journal.pone.0151638)
Supplement: S2 Table — (XLSX) [file pone.0151638.s002.xlsx]

## Sheet: PLIER.PLIER-GENE-FULL - Group 1
S2 Table. Microarray Data of DC-rich CD117+ Splenocytes from RasGRP4-null (KO) and Wild-type (WT) C57BL/6 Mice Exposed to 1 µg/ml LPS for 0, 12, 24, 36, or 48 h
					RasGRP4-null B6 Mouse CD117+ Splenocytes											WT B6 Mouse CD117+ Splenocytes
			(x 2.41)		(x 1.31)		(x 1.01)		(x 1.06)		(x 1.14)			(x 2.24)		(x 1.00)		(x 1.15)		(x 1.08)		(x 1.13)
	GeneChip		Norm		Norm		Norm		Norm		Norm			Norm		Norm		Norm		Norm		Norm
No.	Probe Set ID	KO 0 h	KO 0 h	KO 12 h	KO 12 h	KO 24 h	KO 24 h	KO 36 h	KO 36 h	KO 48 h	KO 48 h		WT 0 h	WT 0 h	WT 12 h	WT 12 h	WT 24 h	WT 24 h	WT 36 h	WT 36 h	WT 48 h	WT 48 h		Gene Symbol
1	17210850	18.7335	45.1478	10.7191	14.042	6.17632	6.23809	10.2021	10.8143	11.1308	12.6891		20.8444	46.6914	6.49391	6.49391	10.4486	12.0159	5.79995	6.26395	9.99789	11.2976		---
2	17210852	11.6825	28.1549	5.45425	7.14507	3.94812	3.9876	4.58919	4.86454	9.73128	11.0937		6.45512	14.4595	5.24737	5.24737	8.18217	9.4095	6.8887	7.4398	7.51216	8.48874		Gm1992
3	17210855	262.362	632.292	327.99	429.668	349.573	353.069	343.046	363.629	313.682	357.597		252.45	565.487	364.25	364.25	361.764	416.029	369.87	399.459	330.026	372.929		Lypla1
4	17210869	357.541	861.675	591.986	775.502	447.26	451.732	577.274	611.91	934.177	1064.96		397.809	891.092	575.316	575.316	629.703	724.159	957.753	1034.37	932.576	1053.81		Tcea1
5	17210883	11.3941	27.4599	10.6525	13.9548	10.2626	10.3652	8.80032	9.32834	11.6248	13.2523		19.595	43.8929	11.4506	11.4506	14.966	17.2109	10.1213	10.931	10.6737	12.0613		Gm16041
6	17210887	169.917	409.5	177.895	233.042	166.826	168.494	160.344	169.965	149.886	170.87		197.976	443.466	212.478	212.478	170.624	196.217	126.005	136.085	129.384	146.204		Atp6v1h
7	17210904	16.9515	40.8532	18.2031	23.8461	18.7243	18.9116	18.5485	19.6614	20.1331	22.9518		20.0818	44.9832	17.9889	17.9889	15.4597	17.7787	16.717	18.0543	17.2101	19.4475		Oprk1
8	17210912	121.93	293.851	129.786	170.019	129.315	130.608	154.555	163.829	180.786	206.096		159.121	356.431	124.561	124.561	125.1	143.865	163.883	176.994	161.345	182.32		Rb1cc1
9	17210947	10.3081	24.8424	9.32087	12.2103	5.2363	5.28867	4.292	4.54952	8.34845	9.51723		9.98268	22.3612	6.6561	6.6561	6.74017	7.7512	3.34747	3.61527	5.84547	6.60539		Fam150a
10	17210953	13.5612	32.6824	8.69852	11.3951	8.86265	8.95128	7.26701	7.70304	4.93427	5.62507		10.8079	24.2097	9.3835	9.3835	8.18387	9.41145	9.22049	9.95813	5.99087	6.76968		St18
11	17210984	263.746	635.627	233.135	305.406	235.83	238.188	333.914	353.949	412.565	470.324		317.199	710.525	195.143	195.143	246.245	283.182	378.193	408.448	407.636	460.629		Pcmtd1
12	17210994	20.8153	50.1648	22.6871	29.7201	19.9087	20.1078	13.4443	14.251	16.9903	19.369		18.9264	42.3951	24.8562	24.8562	13.7686	15.8339	23.5609	25.4458	19.9389	22.531		---
13	17210996	34.9514	84.2329	32.3629	42.3954	46.9667	47.4364	36.7548	38.9601	83.6791	95.3941		43.626	97.7223	56.8606	56.8606	137.143	157.714	52.4224	56.6162	40.2825	45.5192		---
14	17210998	0.356798	0.859882	3.09272	4.05146	0.10117	0.102182	0.00193178	0.00204769	2.15994	2.46233		6.61147	14.8097	0.00430238	0.00430238	0.915393	1.0527	0.000567481	0.000612879	0.805868	0.910631		---
15	17211000	39.5318	95.2715	95.0076	124.46	82.1464	82.9679	52.4451	55.5918	49.1834	56.0691		48.681	109.045	137.396	137.396	72.0797	82.8917	52.8879	57.119	53.9211	60.9308		Rrs1
16	17211004	31.1838	75.153	20.6509	27.0527	18.8784	19.0672	15.7399	16.6843	15.9173	18.1457		40.1633	89.9658	16.6168	16.6168	19.3275	22.2266	14.6923	15.8677	14.5966	16.4941		Adhfe1
17	17211023	10.3079	24.842	10.0147	13.1193	17.0309	17.2012	12.4729	13.2212	11.3681	12.9596		11.0618	24.7784	11.2108	11.2108	12.418	14.2807	11.0899	11.9771	11.0694	12.5084		3110035E14Rik
18	17211033	10.197	24.5747	14.6197	19.1519	23.8473	24.0858	19.7436	20.9283	26.746	30.4904		13.172	29.5054	23.3806	23.3806	21.3246	24.5233	25.1798	27.1941	19.4562	21.9855		1700034P13Rik
19	17211043	207.007	498.887	135.276	177.212	133.319	134.652	105.443	111.769	91.3075	104.091		195.643	438.239	142.633	142.633	136.17	156.595	104.305	112.649	98.519	111.326		Sgk3
20	17211066	9.15436	22.062	8.30636	10.8813	7.05995	7.13055	8.63536	9.15348	12.4426	14.1845		9.23944	20.6963	9.16048	9.16048	11.1221	12.7904	8.62619	9.31629	9.06464	10.243		Mcmdc2
21	17211087	37.6655	90.7739	19.0922	25.0108	17.0989	17.2699	16.0594	17.023	16.9272	19.297		39.3445	88.1317	22.034	22.034	25.0041	28.7547	17.2201	18.5978	15.9217	17.9915		Gm15818
22	17211090	89.6233	215.992	98.9667	129.646	97.7222	98.6995	113.435	120.241	123.176	140.421		126.744	283.907	113.931	113.931	105.765	121.63	130.885	141.356	124.96	141.205		Cspp1
23	17211127	48.0304	115.753	87.848	115.081	128.918	130.207	84.6449	89.7236	87.1996	99.4075		125.309	280.691	100.834	100.834	80.6793	92.7812	83.4654	90.1427	95.7601	108.209		---
24	17211129	2.99302	7.21319	5.27222	6.90661	2.13306	2.15439	2.57209	2.72642	2.15464	2.45629		2.88128	6.45406	4.52231	4.52231	4.19545	4.82477	2.27776	2.45998	2.59754	2.93522		---
25	17211131	16.3147	39.3184	14.9236	19.5499	13.5851	13.721	12.7134	13.4762	14.8999	16.9859		14.0966	31.5765	15.2157	15.2157	15.9109	18.2975	13.2801	14.3425	14.4738	16.3554		Prex2
26	17211174	19.127	46.0959	24.0906	31.5587	19.7793	19.9771	20.0498	21.2528	19.1135	21.7893		19.0966	42.7765	22.4116	22.4116	21.9152	25.2025	22.9809	24.8193	21.4842	24.2771		A830018L16Rik
27	17211194	14.9865	36.1174	19.3791	25.3866	15.3001	15.4531	11.5375	12.2298	14.7959	16.8673		12.6518	28.3401	12.5957	12.5957	13.2031	15.1836	12.5695	13.575	14.7416	16.658		Gm17644
28	17211198	21.4672	51.736	22.2115	29.0971	21.5133	21.7285	17.3742	18.4166	20.7485	23.6533		31.0182	69.4807	25.0239	25.0239	23.8481	27.4253	18.557	20.0415	18.955	21.4191		Sulf1
29	17211223	9.89422	23.8451	6.2936	8.24462	6.23767	6.30005	8.45967	8.96725	9.76839	11.136		6.42117	14.3834	6.16321	6.16321	6.18972	7.11818	8.68732	9.3823	6.38131	7.21088		Xkr9
30	17211230	7.0544	17.0011	8.89278	11.6495	8.48903	8.57392	5.7911	6.13857	11.8854	13.5494		12.1931	27.3125	10.6022	10.6022	10.0462	11.5531	8.44095	9.11622	13.8823	15.6869		---
31	17211232	9.65493	23.2684	20.9787	27.4821	23.6324	23.8688	21.7327	23.0367	19.2968	21.9983		29.0897	65.161	23.4344	23.4344	30.751	35.3637	21.7078	23.4444	24.4533	27.6322		Gm9947
32	17211235	31.7099	76.4209	44.1057	57.7785	42.3099	42.733	37.8347	40.1048	39.3115	44.8151		38.0491	85.2299	39.9586	39.9586	36.3454	41.7972	34.6665	37.4398	34.0284	38.4521		Kcnb2
33	17211241	1.72021	4.14571	3.79155	4.96693	1.45109	1.4656	1.42432	1.50977	2.09504	2.38835		1.78454	3.99737	1.98216	1.98216	2.73346	3.14348	2.93508	3.16989	2.50467	2.83028		---
34	17211243	168.018	404.924	165.289	216.528	178.033	179.813	196.52	208.311	228.751	260.776		165.127	369.885	163.591	163.591	183.791	211.36	195.047	210.651	204.817	231.443		Terf1
35	17211256	2.1877	5.27235	6.67016	8.73792	6.32637	6.38963	5.85394	6.20518	4.10275	4.67713		1.0173	2.27875	4.09598	4.09598	4.21526	4.84755	4.83332	5.21999	6.23315	7.04346		---
36	17211258	65.5371	157.944	58.7704	76.9892	52.7509	53.2784	55.6855	59.0267	60.6821	69.1776		64.7029	144.934	53.6523	53.6523	34.4392	39.605	68.8472	74.3549	68.8871	77.8424		Rdh10
37	17211268	20.7131	49.9185	17.4192	22.8192	17.1843	17.3562	16.0082	16.9687	21.5046	24.5153		16.9354	37.9353	17.73	17.73	20.7302	23.8397	18.4074	19.88	19.6757	22.2335		Gm7568
38	17211275	5.99833	14.456	4.0746	5.33772	1.8855	1.90435	5.00461	5.30489	3.90067	4.44676		4.44695	9.96116	4.3382	4.3382	4.24439	4.88105	3.5303	3.81272	6.61617	7.47628		D030040B21Rik
39	17211280	95.7274	230.703	258.76	338.976	173.55	175.285	177.491	188.141	168.092	191.625		90.3492	202.382	223.096	223.096	221.311	254.508	175.183	189.197	166.383	188.012		Tmem70
40	17211286	346.409	834.844	1121.35	1468.97	622.462	628.687	746.269	791.046	975.935	1112.57		305.704	684.778	609.792	609.792	625.006	718.757	743.129	802.58	824.12	931.255		Ly96
41	17211294	9.27049	22.3419	9.75082	12.7736	10.0219	10.1221	7.27074	7.70698	10.8645	12.3855		11.9977	26.8748	7.47586	7.47586	8.54235	9.8237	7.9966	8.63633	9.53501	10.7746		Gdap1
42	17211303	0.00807454	0.0194596	0.00555623	0.00727867	2.03613	2.05649	3.9267	4.1623	0.843161	0.961204		0.0340391	0.0762476	3.51072	3.51072	2.76327	3.17776	1.05628	1.14078	5.05743	5.7149		---
43	17211305	4.87295	11.7438	7.17319	9.39687	4.35099	4.3945	3.87536	4.10788	5.59993	6.38392		12.2369	27.4106	3.76541	3.76541	6.36073	7.31484	5.44015	5.87536	5.08225	5.74294		Pi15
44	17211313	10.8757	26.2105	19.9007	26.0699	16.4014	16.5654	12.6024	13.3586	13.054	14.8815		17.4247	39.0313	15.4051	15.4051	15.5142	17.8413	17.4733	18.8712	17.0301	19.2441		Crispld1
45	17211335	34.6394	83.4808	29.2364	38.2997	24.9849	25.2347	22.4892	23.8385	17.0954	19.4888		35.6882	79.9416	22.8701	22.8701	19.2541	22.1422	19.9699	21.5674	25.0758	28.3356		Tfap2d
46	17211347	5.9231	14.2747	3.22599	4.22604	3.93733	3.9767	4.99062	5.29006	6.06946	6.91919		2.81024	6.29494	8.42814	8.42814	6.22832	7.16257	8.90075	9.61281	4.57209	5.16646		Tfap2b
47	17211361	25.131	60.5657	20.5759	26.9544	29.9158	30.215	24.0215	25.4628	18.3275	20.8933		25.7156	57.603	19.1602	19.1602	25.9941	29.8932	21.9266	23.6808	23.6626	26.7388		4930486I03Rik
48	17211365	0.000774172	0.00186575	0.996934	1.30598	1.28714	1.30001	1.46058	1.54822	1.09155	1.24437		0.530499	1.18832	2.87438	2.87438	0.00147748	0.0016991	0.875274	0.945296	1.29776	1.46647		Mir206
49	17211367	35.893	86.502	28.8903	37.8462	34.7626	35.1103	40.7769	43.2235	31.284	35.6637		28.3127	63.4205	25.4381	25.4381	46.7352	53.7455	39.3689	42.5184	37.177	42.01		Mir133b
50	17211369	22.7028	54.7138	17.4028	22.7977	12.7862	12.9141	15.5028	16.433	19.4645	22.1895		25.9484	58.1244	15.3633	15.3633	20.0964	23.1109	13.2298	14.2882	12.7372	14.393		Il17a
51	17211375	15.9015	38.3226	21.0735	27.6063	26.8894	27.1582	28.8388	30.5692	23.1509	26.392		26.3934	59.1212	24.1426	24.1426	24.3977	28.0573	27.6502	29.8622	21.8043	24.6389		Paqr8
52	17211382	11.0159	26.5484	9.4589	12.3912	6.62002	6.68622	9.62585	10.2034	8.28007	9.43928		17.824	39.9258	5.79256	5.79256	8.81809	10.1408	6.14704	6.6388	11.3228	12.7947		Efhc1
53	17211396	37.3785	90.0821	21.155	27.7131	17.3189	17.492	19.3624	20.5241	19.1076	21.7827		25.3294	56.7379	14.9693	14.9693	13.0187	14.9715	18.0898	19.5369	25.357	28.6534		Tmem14a
54	17211405	18.4042	44.3541	16.8319	22.0498	16.195	16.357	15.1015	16.0076	16.7819	19.1313		25.9948	58.2283	16.7441	16.7441	11.7921	13.561	21.8325	23.5791	17.6696	19.9666		Gsta3
55	17211416	11.6501	28.0767	17.6857	23.1682	15.0423	15.1927	16.9795	17.9982	8.37138	9.54338		20.7257	46.4256	20.2661	20.2661	12.3329	14.1828	15.2444	16.464	11.594	13.1012		Khdc1a
56	17211423	0.0030545	0.00736135	5.90389	7.73409	3.6612	3.69781	5.78957	6.13695	4.96829	5.66385		4.48067	10.0367	2.3376	2.3376	3.76313	4.3276	1.73298	1.87162	4.78194	5.40359		Khdc1a
57	17211429	1.39845	3.37027	5.60731	7.34557	5.9059	5.96496	5.18395	5.49498	6.4252	7.32472		2.10447	4.71402	8.61283	8.61283	5.64677	6.49379	5.6783	6.13256	5.39483	6.09616		Khdc1b
58	17211435	15.6832	37.7966	10.9179	14.3025	7.52698	7.60224	12.612	13.3688	12.4069	14.1439		12.9921	29.1022	14.0522	14.0522	10.5878	12.176	12.8846	13.9153	12.0823	13.653		---
59	17211439	0.114685	0.276391	5.29005	6.92996	0.65242	0.658945	0.752433	0.79758	2.14074	2.44045		2.28764	5.12432	1.17319	1.17319	0.445367	0.512172	0.804034	0.868356	5.38722	6.08756		---
60	17211441	0.836556	2.0161	2.17867	2.85406	0.402074	0.406095	4.04683	4.28963	2.60681	2.97176		0.00575266	0.012886	0.729125	0.729125	4.80295	5.5234	6.20538	6.70181	2.23644	2.52718		Mir30a
61	17211443	27.7866	66.9657	19.2847	25.2629	14.0048	14.1449	18.7515	19.8766	19.3997	22.1156		31.0741	69.606	21.0392	21.0392	19.6597	22.6086	17.5918	18.9991	18.398	20.7897		Mir30c-2
62	17211445	23.7264	57.1807	23.3819	30.6303	22.7136	22.9407	22.0768	23.4014	31.1155	35.4717		19.8542	44.4733	20.7045	20.7045	20.3335	23.3836	18.6441	20.1356	22.844	25.8137		B3gat2
63	17211458	18.5619	44.7342	16.9956	22.2642	16.6868	16.8537	16.3787	17.3614	17.317	19.7413		26.5725	59.5224	17.4248	17.4248	19.5304	22.4599	13.5331	14.6158	14.8737	16.8073		Col9a1
64	17211498	442.811	1067.17	336.757	441.152	318.095	321.276	433.9	459.934	528.706	602.725		514.033	1151.43	356.922	356.922	416.661	479.16	461.443	498.358	473.462	535.012		Lmbrd1
65	17211517	2.70177	6.51127	4.21865	5.52644	5.35428	5.40782	2.7082	2.87069	4.75548	5.42125		5.89263	13.1995	4.26675	4.26675	5.58864	6.42693	7.33703	7.92399	6.22968	7.03954		---
66	17211519	24.2849	58.5266	18.0463	23.6406	19.7252	19.9225	14.7042	15.5864	13.1848	15.0306		17.6429	39.5201	12.9552	12.9552	17.0933	19.6573	14.7528	15.933	17.9051	20.2328		Gm9884
67	17211522	2.94849	7.10585	0.802673	1.0515	1.95549	1.97504	1.09797	1.16385	0.000659788	0.000752159		0.617702	1.38365	0.358154	0.358154	2.02792	2.3321	0.0121252	0.0130952	1.45014	1.63866		---
68	17211526	15.133	36.4705	10.9856	14.3912	11.9991	12.119	17.7021	18.7643	12.6654	14.4386		17.5039	39.2087	12.6004	12.6004	14.0124	16.1142	15.1604	16.3732	14.8769	16.8109		Gm5524
69	17211529	0.00247299	0.0059599	0.000935486	0.00122549	0.000402458	0.000406482	0.000740018	0.000784419	0.00084914	0.00096802		0.000675685	0.00151353	0.0004492	0.0004492	0.660239	0.759275	1.62901	1.75933	0.000798463	0.000902263		---
70	17211531	9.15814	22.0711	17.4599	22.8724	14.9656	15.1153	11.9829	12.7019	10.1186	11.5352		9.73753	21.8121	9.23191	9.23191	7.19226	8.2711	4.7562	5.1367	9.94641	11.2394		---
71	17211533	39.4494	95.0729	26.4371	34.6326	23.1527	23.3842	23.3295	24.7293	20.6029	23.4873		38.2435	85.6654	19.8849	19.8849	23.6556	27.2039	23.4645	25.3417	27.1961	30.7316		Lgsn
72	17211541	31.0114	74.7376	15.6856	20.5482	15.182	15.3338	18.311	19.4096	24.5588	27.9971		37.8714	84.832	20.7578	20.7578	34.998	40.2477	18.0916	19.5389	14.8839	16.8188		Pih1d3
73	17211545	6.41839	15.4683	6.77298	8.8726	3.25488	3.28743	3.15952	3.34909	2.81976	3.21452		6.84492	15.3326	7.19126	7.19126	4.73905	5.44991	4.04721	4.37099	4.9148	5.55373		Gm4850
74	17211548	28.4903	68.6616	30.0977	39.428	22.7539	22.9815	24.2699	25.7261	22.805	25.9977		37.2298	83.3948	24.8206	24.8206	26.1993	30.1292	25.5274	27.5696	29.1994	32.9954		Khdrbs2
75	17211560	38.2545	92.1934	15.0767	19.7504	18.4586	18.6432	21.0231	22.2845	13.6613	15.5739		27.0414	60.5726	14.8243	14.8243	18.5486	21.3309	14.0272	15.1494	24.2457	27.3977		---
76	17211562	9.47926	22.845	9.35464	12.2546	9.15914	9.25073	9.33347	9.89347	6.54964	7.46659		7.49906	16.7979	11.5867	11.5867	5.48482	6.30754	9.52893	10.2912	8.05375	9.10074		---
77	17211564	12.3521	29.7687	7.79974	10.2177	3.03815	3.06854	11.7478	12.4526	9.78903	11.1595		10.0915	22.605	8.46274	8.46274	10.397	11.9566	7.05693	7.62148	7.74036	8.74661		---
78	17211566	26.7905	64.5651	32.6069	42.715	41.7857	42.2036	40.0121	42.4129	42.6402	48.6098		42.3668	94.9016	45.8101	45.8101	49.7623	57.2266	36.1499	39.0419	36.7979	41.5816		---
79	17211568	98.3554	237.036	155.149	203.245	185.942	187.802	102.136	108.264	79.5079	90.639		134.1	300.384	152.082	152.082	104.983	120.731	116.266	125.568	103.986	117.504		1700001G17Rik
80	17211572	16.5104	39.7901	29.2972	38.3794	32.4451	32.7696	34.3483	36.4092	36.8822	42.0457		21.0012	47.0426	37.6178	37.6178	25.653	29.5009	43.3652	46.8344	37.2941	42.1424		Rab23
81	17211587	43.1692	104.038	28.7998	37.7277	17.2687	17.4414	15.4203	16.3455	22.1585	25.2607		49.5682	111.033	19.1395	19.1395	15.0661	17.326	17.9125	19.3455	23.5526	26.6144		Dst
82	17211700	189.528	456.763	520.959	682.456	584.317	590.16	540.094	572.5	430.791	491.102		181.061	405.576	688.807	688.807	462.298	531.643	502.099	542.267	507.859	573.881		Imp4
83	17211713	149.669	360.703	50.4629	66.1064	85.9313	86.7906	101.066	107.13	94.1141	107.29		135.941	304.508	64.1065	64.1065	83.9923	96.5911	97.5316	105.334	115.936	131.007		Ptpn18
84	17211731	15.7614	37.985	16.824	22.0395	15.938	16.0973	16.4624	17.4502	13.7327	15.6553		20.5922	46.1265	9.12934	9.12934	10.5023	12.0777	15.7633	17.0243	20.336	22.9797		Prss39
85	17211739	22.489	54.1986	21.3721	27.9974	21.6879	21.9048	22.3233	23.6627	15.1396	17.2592		38.1769	85.5163	21.7981	21.7981	23.3749	26.8811	15.2769	16.4991	20.3636	23.0109		Cfc1
86	17211748	6.6878	16.1176	10.4018	13.6263	7.47748	7.55225	7.43291	7.87888	7.48591	8.53394		9.75983	21.862	5.41837	5.41837	8.87728	10.2089	8.11801	8.76745	6.89506	7.79142		Amer3
87	17211752	22.1608	53.4075	36.0387	47.2107	31.727	32.0442	29.7817	31.5686	31.027	35.3708		28.116	62.9797	31.4302	31.4302	29.812	34.2838	37.2648	40.2459	31.9699	36.126		Arhgef4
88	17211774	126.059	303.803	163.719	214.472	164.917	166.566	179.431	190.197	185.922	211.951		115.582	258.903	141.737	141.737	148.609	170.9	156.404	168.916	165.195	186.67		Plekhb2
89	17211788	5.41969	13.0614	0.413102	0.541163	3.77332	3.81105	2.52244	2.67378	2.3597	2.69006		1.65562	3.7086	0.761943	0.761943	0.51882	0.596643	2.6266	2.83673	0.670929	0.75815		---
90	17211790	195.424	470.971	68.0177	89.1032	71.6036	72.3196	62.8177	66.5868	51.0076	58.1487		176.888	396.23	66.8856	66.8856	45.0232	51.7766	71.4242	77.1382	61.22	69.1786		Hs6st1
91	17211795	71.5022	172.32	154.984	203.029	184.976	186.826	247.908	262.783	231.202	263.57		115.204	258.057	167.846	167.846	199.709	229.665	284.852	307.64	277.157	313.188		Arid5a
92	17211809	17.4119	41.9627	18.5495	24.2998	14.6053	14.7514	17.2681	18.3042	15.8115	18.0251		14.4155	32.2907	17.8961	17.8961	20.133	23.153	12.8014	13.8255	16.7985	18.9823		Fer1l5
93	17211822	43.4453	104.703	44.142	57.8261	56.2071	56.7692	66.9636	70.9814	59.6824	68.038		40.8434	91.4892	55.5143	55.5143	43.4113	49.9229	68.499	73.979	79.2374	89.5382		Cnnm4
94	17211832	52.4562	126.42	32.6242	42.7377	34.9422	35.2917	39.3478	41.7086	43.682	49.7975		38.0674	85.271	48.883	48.883	41.0471	47.2041	41.7003	45.0363	47.4769	53.6489		Cnnm3
95	17211844	42.3473	102.057	27.0614	35.4505	24.8727	25.1214	31.2112	33.0839	24.9902	28.4889		30.5949	68.5326	18.6941	18.6941	22.109	25.4253	24.9943	26.9939	27.432	30.9982		D430040D24Rik
96	17211848	0.563701	1.35852	0.415516	0.544326	1.67191	1.68863	0.46	0.487599	1.65422	1.88581		0.901959	2.02039	0.623802	0.623802	1.51755	1.74519	1.37635	1.48646	4.96288	5.60805		---
97	17211850	11.2831	27.1923	13.2119	17.3076	16.2257	16.388	12.8261	13.5956	12.792	14.5829		13.1026	29.3497	13.5444	13.5444	11.6699	13.4204	13.6779	14.7722	12.3622	13.9693		Cox5b
98	17211857	17.8544	43.0292	22.1833	29.0601	20.6294	20.8357	27.2378	28.8721	22.3089	25.4321		27.8123	62.2996	28.7057	28.7057	21.8166	25.089	20.4201	22.0537	27.3437	30.8983		4933424G06Rik
99	17211867	70.0868	168.909	26.6217	34.8744	42.4852	42.9101	45.0942	47.7999	35.5347	40.5096		51.8817	116.215	27.2044	27.2044	26.3605	30.3146	34.9623	37.7593	38.6736	43.7012		Zap70
100	17211883	0.00153926	0.00370961	43.7597	57.3252	56.6329	57.1993	48.4798	51.3886	65.5359	74.7109		0.00249386	0.00558624	38.9645	38.9645	42.3839	48.7415	106.668	115.202	62.7965	70.96		n-R5s210
101	17211885	51.6043	124.366	45.7931	59.9889	39.3967	39.7906	45.1402	47.8486	43.4838	49.5715		50.9863	114.209	38.8866	38.8866	43.8996	50.4846	37.0696	40.0352	47.73	53.935		Vwa3b
102	17211927	9.37834	22.6018	14.445	18.923	8.36698	8.45065	12.1684	12.8985	10.7012	12.1994		10.5745	23.6869	8.83348	8.83348	7.7159	8.87328	9.71944	10.497	7.48463	8.45763		Cnga3
103	17211939	122.917	296.23	85.5931	112.127	87.4369	88.3112	112.115	118.842	113.519	129.412		124.413	278.685	74.1287	74.1287	74.7906	86.0092	82.1174	88.6867	95.6736	108.111		Inpp4a
104	17211973	106.597	256.899	114.559	150.073	108.606	109.692	128.085	135.771	140.195	159.822		86.4562	193.662	111.078	111.078	105.637	121.483	111.918	120.872	130.184	147.108		Unc50
105	17211984	18.9032	45.5567	16.4937	21.6067	15.1113	15.2624	15.8863	16.8395	13.3909	15.2656		11.0696	24.7959	16.7514	16.7514	15.1376	17.4083	13.5997	14.6877	15.986	18.0642		4930556I23Rik
106	17211987	27.2028	65.5588	26.2503	34.3879	24.182	24.4238	19.9182	21.1133	18.934	21.5848		18.2476	40.8747	19.909	19.909	21.4689	24.6892	19.1352	20.666	22.9484	25.9317		---
107	17211990	19.5053	47.0078	35.2045	46.1179	30.8642	31.1729	30.3973	32.2211	25.9707	29.6066		21.7119	48.6346	36.2959	36.2959	27.2574	31.346	30.2454	32.6651	35.5107	40.1271		Lipt1
108	17211998	75.618	182.239	157.094	205.794	108.72	109.808	118.812	125.941	110.688	126.184		79.4328	177.929	162.35	162.35	137.843	158.519	114.024	123.146	124.106	140.24		Mrpl30
109	17212009	3.72933	8.9877	0.000905425	0.00118611	0.135923	0.137282	1.52932	1.62108	1.14113	1.30089		0.0008735	0.00195664	1.54084	1.54084	2.64876	3.04607	0.61617	0.665464	4.7445	5.36128		Gm15457
110	17212016	21.727	52.362	14.4416	18.9185	10.9998	11.1098	17.3601	18.4017	20.375	23.2275		9.18234	20.5684	24.7116	24.7116	27.6649	31.8146	15.3319	16.5585	21.3914	24.1723		---
111	17212018	309.12	744.979	411.615	539.216	417.222	421.394	396.277	420.054	400.62	456.706		297.939	667.384	528.83	528.83	386.162	444.087	313.299	338.362	308.038	348.083		Eif5b
112	17212045	12.269	29.5683	11.3434	14.8598	13.445	13.5795	6.03964	6.40202	14.0246	15.9881		14.6205	32.7499	10.247	10.247	18.1498	20.8722	13.4516	14.5277	9.54199	10.7824		Gm5099
113	17212049	8.56016	20.63	7.27134	9.52546	5.0538	5.10434	13.5126	14.3233	14.6604	16.7129		13.2711	29.7272	11.4979	11.4979	18.6163	21.4088	10.9783	11.8566	8.00534	9.04603		Gm16150
114	17212057	34.4985	83.1413	16.8578	22.0837	15.155	15.3066	21.4714	22.7597	19.8609	22.6414		48.2719	108.129	17.2239	17.2239	20.9968	24.1463	21.9739	23.7318	18.7675	21.2072		Gm16151
115	17212061	6.4494	15.5431	13.5351	17.731	13.8262	13.9644	11.9783	12.697	18.3804	20.9537		10.3744	23.2386	17.2436	17.2436	19.307	22.2031	14.6724	15.8462	10.8659	12.2784		Gm16152
116	17212069	17.0105	40.9953	10.102	13.2336	10.3128	10.4159	9.91038	10.505	11.3786	12.9716		16.7433	37.505	11.9203	11.9203	11.5994	13.3393	9.70679	10.4833	10.4625	11.8226		Nms
117	17212080	193.92	467.346	266.136	348.638	211.895	214.014	186.153	197.322	199.772	227.74		200.224	448.503	244.619	244.619	223.059	256.518	196.996	212.755	233.888	264.293		Pdcl3
118	17212087	36.435	87.8083	36.0718	47.2541	43.0054	43.4355	46.7967	49.6045	52.7241	60.1055		45.2497	101.359	28.3367	28.3367	35.018	40.2707	40.3715	43.6013	38.9674	44.0331		Npas2
119	17212114	79.2067	190.888	95.6725	125.331	96.6157	97.5819	85.4385	90.5648	72.8491	83.048		77.8684	174.425	89.2584	89.2584	105.153	120.926	88.9076	96.0202	73.6444	83.2182		Rpl31
120	17212121	263.844	635.864	101.469	132.924	63.9714	64.6111	84.8185	89.9077	93.665	106.778		252.219	564.971	78.1826	78.1826	84.0015	96.6018	106.371	114.881	116.655	131.82		---
121	17212123	91.5308	220.589	184.329	241.472	178.826	180.614	176.522	187.113	158.288	180.448		99.1636	222.127	178.392	178.392	165.945	190.837	201.322	217.428	164.886	186.321		Cnot11
122	17212135	21.1173	50.8928	65.2227	85.4418	57.4975	58.0725	50.0424	53.045	57.9911	66.1099		66.47	148.893	56.8594	56.8594	60.3653	69.4201	50.6494	54.7014	49.0863	55.4675		D930019O06Rik
123	17212138	250.033	602.58	561.551	735.632	345.829	349.287	343.808	364.436	379.25	432.345		278.553	623.958	325.13	325.13	285.323	328.121	337.488	364.487	383.536	433.395		Map4k4
124	17212174	149.8	361.018	113.046	148.09	69.5458	70.2413	98.5341	104.446	118.588	135.191		438.748	982.796	67.0169	67.0169	70.6069	81.1979	120.9	130.572	159.963	180.759		Il1r2
125	17212185	37.3497	90.0127	19.2761	25.2516	19.766	19.9637	25.0341	26.5361	36.2388	41.3122		17.598	39.4195	10.4181	10.4181	16.7275	19.2366	18.498	19.9778	26.1285	29.5252		Il1r1
126	17212199	33.926	81.7616	30.3258	39.7268	30.1939	30.4959	35.4336	37.5596	33.2309	37.8832		18.5437	41.538	25.976	25.976	23.3629	26.8673	22.9007	24.7327	24.3463	27.5113		Il1rl2
127	17212211	9.82834	23.6863	27.652	36.2241	17.6674	17.844	21.743	23.0476	25.9293	29.5594		10.8075	24.2088	13.7398	13.7398	10.6852	12.288	17.9365	19.3715	29.2101	33.0074		Il1rl1/ST2/IL-33 receptor
128	17212229	59.5753	143.577	47.9339	62.7934	74.8762	75.625	99.4346	105.401	98.3778	112.151		42.2788	94.7046	69.7978	69.7978	58.3723	67.1282	79.1529	85.4851	90.5626	102.336		Il18r1
129	17212252	39.4594	95.0971	31.6275	41.432	49.6713	50.168	63.5263	67.3379	71.8899	81.9545		57.5269	128.86	48.5155	48.5155	42.2444	48.5811	57.1054	61.6738	56.6413	64.0047		Il18rap
130	17212269	10.7667	25.9477	10.2979	13.4902	12.3568	12.4804	11.2656	11.9415	10.3353	11.7822		13.2294	29.6339	11.7579	11.7579	13.211	15.1927	10.0132	10.8143	10.3441	11.6888		Slc9a4
131	17212284	3.65187	8.80101	1.39978	1.83371	2.37654	2.4003	2.50995	2.66054	2.7477	3.13238		0.766666	1.71733	2.02499	2.02499	1.52204	1.75034	1.57352	1.6994	0.149501	0.168936		---
132	17212286	15.6862	37.8038	13.0209	17.0573	17.3779	17.5516	13.1748	13.9653	14.4482	16.4709		17.3392	38.8399	12.2181	12.2181	12.9239	14.8625	12.6495	13.6614	10.5907	11.9675		Slc9a2
133	17212301	21.8597	52.6819	15.4666	20.2612	14.6945	14.8415	14.8464	15.7371	14.1051	16.0798		29.7151	66.5617	19.2048	19.2048	20.7355	23.8458	20.1446	21.7562	17.4798	19.7522		Tmem182
134	17212309	21.7719	52.4702	21.1763	27.7409	21.405	21.6191	19.5758	20.7504	15.006	17.1069		28.1362	63.0251	17.5279	17.5279	22.3333	25.6832	21.0159	22.6972	21.2203	23.979		Gm9915
135	17212313	38.1577	91.96	27.6654	36.2417	29.4813	29.7761	29.6618	31.4416	30.0313	34.2357		33.1006	74.1453	30.2277	30.2277	24.6988	28.4037	27.4219	29.6157	34.4097	38.883		Pou3f3
136	17212316	8.25747	19.9005	6.12304	8.02118	9.46314	9.55777	8.03491	8.51701	7.8493	8.9482		4.4326	9.92903	9.39193	9.39193	8.93069	10.2703	6.37709	6.88726	7.77649	8.78743		2900092D14Rik
137	17212318	105.423	254.07	132.016	172.941	127.664	128.94	131.518	139.409	128.417	146.395		102.834	230.348	137.141	137.141	142.236	163.571	127.507	137.708	114.166	129.008		Mrps9
138	17212334	33.6238	81.0334	13.3022	17.4259	16.1407	16.3021	14.6151	15.492	12.3752	14.1078		28.9217	64.7846	20.3458	20.3458	19.7878	22.7559	18.6832	20.1778	18.0533	20.4003		Gpr45
139	17212341	0.555502	1.33876	0.113646	0.148876	0.490429	0.495333	0.505543	0.535875	0.470943	0.536875		1.8816	4.21478	0.218932	0.218932	2.09473	2.40894	0.357837	0.386464	0.86723	0.97997		---
140	17212343	5.61284	13.5269	11.4697	15.0253	8.46595	8.55061	6.93369	7.34971	5.39069	6.14539		6.81101	15.2567	8.09205	8.09205	7.00843	8.05969	8.90237	9.61456	6.80112	7.68527		8430432A02Rik
141	17212346	21.4529	51.7015	65.5331	85.8484	46.2639	46.7266	55.0316	58.3335	52.6528	60.0242		24.7003	55.3287	65.1558	65.1558	49.9104	57.397	68.6061	74.0945	71.2094	80.4666		AI597479
142	17212353	2074.34	4999.15	3507.18	4594.4	3674.26	3711	3580.28	3795.1	3413.47	3891.35		1876.98	4204.43	3285.65	3285.65	3014.95	3467.19	3359.04	3627.76	3482.57	3935.3		Rpl29 // Gm6344 // Gm8210 // Gm10913 // Gm12508 // Gm13586 // Gm13841 // Gm13921 // Gm14036 // Gm15454 //AI597479 // LOC101055870 // LOC100862587 // OC100503055
143	17212355	76.4856	184.33	191.041	250.263	107.496	108.571	111.346	118.027	95.8824	109.306		71.7014	160.611	97.2853	97.2853	97.234	111.819	84.5729	91.3387	84.8285	95.8562		Nck2
144	17212364	6.35925	15.3258	8.54459	11.1934	12.2935	12.4164	11.1207	11.7879	10.2819	11.7214		8.32092	18.6389	9.03919	9.03919	7.73901	8.89986	8.98562	9.70447	10.594	11.9712		1500015O10Rik
145	17212371	3.22917	7.7823	5.88316	7.70694	1.92654	1.9458	1.21603	1.28899	3.59889	4.10274		8.21377	18.3988	5.03646	5.03646	5.71084	6.56747	5.76364	6.22473	3.9093	4.41751		---
146	17212373	246.826	594.851	374.019	489.965	481.172	485.983	470.334	498.554	456.124	519.981		310.521	695.567	460.728	460.728	414.007	476.108	418.955	452.472	373.981	422.599		Tpp2
147	17212406	21.8837	52.7397	23.8149	31.1975	33.4479	33.7824	36.3295	38.5092	42.8334	48.8301		26.6729	59.7472	30.2279	30.2279	34.2647	39.4044	33.6486	36.3405	40.1484	45.3677		Bivm
148	17212423	51.975	125.26	61.0517	79.9777	72.5435	73.2689	83.672	88.6924	90.8987	103.624		53.3781	119.567	68.8322	68.8322	58.6588	67.4577	96.3877	104.099	109.165	123.356		Ercc5
149	17212442	84.5541	203.775	34.0767	44.6405	39.6659	40.0626	46.768	49.5741	42.5374	48.4926		62.6138	140.255	30.8122	30.8122	40.4549	46.5232	38.7817	41.8842	39.1069	44.1908		Gulp1
150	17212461	41.9124	101.009	38.0912	49.8995	33.3364	33.6697	30.8165	32.6655	28.7229	32.7441		39.3999	88.2559	22.7245	22.7245	32.8916	37.8253	27.0647	29.2298	34.0522	38.479		Col3a1
151	17212514	15.5667	37.5158	14.8067	19.3968	14.8592	15.0078	13.6209	14.4382	22.9195	26.1283		10.6395	23.8324	20.4512	20.4512	29.2678	33.6579	10.5004	11.3404	17.1026	19.3259		---
152	17212516	9.34712	22.5266	7.3488	9.62693	6.79446	6.8624	6.72501	7.12851	5.35208	6.10137		12.2922	27.5346	7.95295	7.95295	9.30897	10.7053	5.10645	5.51497	6.1096	6.90384		---
153	17212518	118.541	285.684	490.566	642.641	419.09	423.281	336.802	357.01	332.442	378.984		119.954	268.698	682.534	682.534	440.25	506.288	351.68	379.815	314.312	355.172		Wdr75
154	17212546	31.6237	76.2132	41.8752	54.8566	45.6223	46.0785	40.1313	42.5391	45.7066	52.1055		16.4781	36.911	35.6111	35.6111	61.8338	71.1088	35.3792	38.2095	27.9056	31.5333		Rpl23a-ps1
155	17212548	44.4804	107.198	29.0273	38.0257	34.7137	35.0608	30.8623	32.714	29.2846	33.3845		34.404	77.065	26.797	26.797	38.9562	44.7996	37.6451	40.6567	35.5542	40.1763		Dnah7b
156	17212686	9.51715	22.9363	7.05121	9.23709	4.88825	4.93713	7.48694	7.93616	6.59317	7.51621		11.0435	24.7374	6.29011	6.29011	9.23376	10.6188	7.54384	8.14735	7.99146	9.03034		---
157	17212688	9.28848	22.3852	6.53178	8.55663	9.15228	9.2438	10.2048	10.8171	15.2653	17.4024		12.4129	27.805	12.18	12.18	16.1048	18.5205	4.21813	4.55558	8.59095	9.70778		C230029F24Rik
158	17212694	8.16294	19.6727	15.2093	19.9241	8.24248	8.32491	6.69854	7.10045	9.90115	11.2873		10.183	22.81	9.55286	9.55286	5.2916	6.08534	9.28425	10.027	6.43471	7.27122		---
159	17212696	11.1034	26.7591	17.0715	22.3636	12.5554	12.681	15.0713	15.9756	14.1606	16.1431		19.253	43.1267	13.3272	13.3272	14.7682	16.9834	11.8896	12.8408	15.0483	17.0046		Tmeff2
160	17212719	16.204	39.0517	20.5897	26.9725	16.5675	16.7331	16.9325	17.9485	21.6161	24.6424		28.2829	63.3537	16.2422	16.2422	20.5248	23.6036	13.9823	15.1009	11.9587	13.5133		Sdpr
161	17212724	186.032	448.338	1676.89	2196.73	1278.45	1291.24	1255.98	1331.34	1406.22	1603.09		189.631	424.773	1293.6	1293.6	1211.09	1392.75	1542.16	1665.53	1412.06	1595.63		Stat4
162	17212750	535.208	1289.85	1829.04	2396.04	1981.23	2001.04	1844.95	1955.64	2071.05	2361		526.186	1178.66	2224.25	2224.25	2022.33	2325.67	2127.89	2298.13	2218.1	2506.46		Stat1
163	17212778	54.7503	131.948	83.401	109.255	113.087	114.218	120.428	127.653	103.491	117.98		96.0821	215.224	112.934	112.934	127.524	146.652	125.219	135.237	112.441	127.058		Tmem194b
164	17212792	66.4671	160.186	91.9344	120.434	98.9541	99.9436	96.4919	102.281	100.93	115.06		91.3125	204.54	99.7174	99.7174	88.3707	101.626	102.859	111.088	101.23	114.39		Hibch
165	17212813	1.66612	4.01534	8.96171	11.7398	7.80231	7.88034	0.980164	1.03897	5.06188	5.77055		3.63489	8.14215	2.39195	2.39195	5.42459	6.23828	7.00247	7.56267	4.90841	5.5465		Mstn
166	17212819	0.000705923	0.00170127	0.0010153	0.00133004	0.000662486	0.000669111	0.00336935	0.00357151	1.82133	2.07632		0.278472	0.623778	3.89257	3.89257	0.175441	0.201757	0.00181642	0.00196173	0.0716595	0.0809752		---
167	17212821	61.782	148.895	52.9154	69.3192	66.8504	67.5189	74.9591	79.4566	74.0557	84.4235		59.4409	133.148	81.7658	81.7658	85.1414	97.9126	84.9051	91.6975	79.5726	89.917		Ormdl1
168	17212828	35.639	85.89	75.2791	98.6156	81.5023	82.3173	89.546	94.9188	84.2183	96.0089		47.8514	107.187	64.3471	64.3471	90.8215	104.445	96.1393	103.83	87.2708	98.616		Osgepl1
169	17212840	17.3596	41.8366	18.8155	24.6483	15.8684	16.027	18.8469	19.9777	16.8536	19.2131		17.9739	40.2615	17.9675	17.9675	17.5709	20.2065	18.5868	20.0737	15.3766	17.3756		Ccdc150
170	17212872	5.77838	13.9259	5.13299	6.72421	3.28738	3.32026	3.67842	3.89912	4.85463	5.53428		7.91727	17.7347	1.95408	1.95408	4.69752	5.40215	4.01083	4.33169	5.7447	6.49151		---
171	17212874	158.158	381.162	110.593	144.876	86.784	87.6519	91.0325	96.4945	96.495	110.004		148.734	333.164	100.559	100.559	87.0515	100.109	92.9564	100.393	87.4985	98.8733		Coq10b
172	17212882	346.285	834.546	1082.5	1418.07	914.04	923.181	651.918	691.033	587.936	670.247		398.386	892.384	1065.07	1065.07	914.727	1051.94	573.074	618.92	481.827	544.465		Hspe1
173	17212888	139.644	336.543	157.724	206.619	117.608	118.784	130.196	138.008	148.924	169.773		174.548	390.988	140.308	140.308	142.555	163.938	135.826	146.692	140.887	159.202		Mob4
174	17212900	8.35729	20.1411	7.15049	9.36714	9.54779	9.64327	11.9126	12.6274	13.4558	15.3397		6.70728	15.0243	4.45191	4.45191	6.11048	7.02705	11.5297	12.4521	12.8654	14.5379		Gm10561
175	17212904	19.2864	46.4803	46.1533	60.4609	52.8861	53.415	44.9341	47.6301	30.1761	34.4007		20.7691	46.5227	54.0215	54.0215	38.8238	44.6474	36.3901	39.3013	39.9109	45.0994		Mars2
176	17212908	34.1808	82.3757	14.8962	19.5141	14.974	15.1237	12.8729	13.6452	20.2386	23.072		38.5187	86.2819	23.0894	23.0894	16.1334	18.5534	17.0756	18.4417	21.9604	24.8152		Plcl1
177	17212916	2.20866	5.32287	8.24626	10.8026	9.9728	10.0725	6.62737	7.02501	4.22701	4.8188		9.17816	20.5591	8.76918	8.76918	10.6139	12.206	4.45365	4.80994	6.89054	7.78631		9130227L01Rik
178	17212923	16.3742	39.4619	13.2622	17.3734	13.9589	14.0985	15.3912	16.3147	16.5903	18.913		17.6112	39.4492	17.9142	17.9142	18.963	21.8075	17.6909	19.1062	17.8891	20.2146		9130024F11Rik
179	17212931	18.1393	43.7158	27.0756	35.469	42.647	43.0735	46.549	49.3419	53.5884	61.0908		33.1252	74.2004	30.6455	30.6455	34.93	40.1695	52.0862	56.2531	53.9308	60.9418		1700066M21Rik
180	17212935	50.8347	122.512	77.2618	101.213	70.0255	70.7258	69.2487	73.4036	71.2711	81.2491		68.6022	153.669	95.13	95.13	70.5106	81.0872	69.2014	74.7375	68.536	77.4456		9430016H08Rik
181	17212945	26.7172	64.3885	8.32991	10.9122	8.61561	8.70177	7.77805	8.24473	7.15495	8.15665		14.71	32.9503	9.15934	9.15934	7.17931	8.25621	5.31006	5.73486	9.73603	11.0017		---
182	17212947	75.0661	180.909	61.1523	80.1095	87.4623	88.3369	74.3242	78.7837	79.0358	90.1008		82.355	184.475	75.6414	75.6414	82.8952	95.3295	81.7198	88.2574	76.3672	86.295		Spats2l
183	17212968	14.1338	34.0624	14.1631	18.5536	15.1759	15.3277	11.8544	12.5657	16.2176	18.4881		18.5947	41.6522	10.2649	10.2649	7.97712	9.17369	15.0383	16.2414	9.01993	10.1925		---
184	17212970	11.2672	27.154	13.2971	17.4192	42.9609	43.3905	50.1251	53.1326	43.6423	49.7522		20.8363	46.6733	23.3686	23.3686	43.6268	50.1708	54.93	59.3244	44.8848	50.7198		Sgol2
185	17212982	17.7988	42.8951	25.3205	33.1698	18.1559	18.3374	19.7932	20.9808	17.09	19.4826		16.4571	36.8639	19.444	19.444	20.5036	23.5791	20.1745	21.7884	19.0496	21.5261		Aox1
186	17213021	17.4938	42.1602	20.8123	27.2642	18.3317	18.515	15.5385	16.4708	21.8876	24.9519		16.0733	36.0041	24.5191	24.5191	19.0114	21.8632	14.4324	15.587	17.1016	19.3248		Aox3
187	17213060	19.1315	46.1068	23.4253	30.6872	15.5922	15.7481	16.5609	17.5545	26.3915	30.0863		24.9593	55.9088	16.8027	16.8027	38.511	44.2876	15.4128	16.6458	20.0955	22.7079		Aox4
188	17213101	24.1326	58.1596	17.9708	23.5417	17.6077	17.7838	19.9149	21.1098	23.7853	27.1152		31.1085	69.683	22.1065	22.1065	23.8467	27.4237	20.9086	22.5813	17.1969	19.4325		Aox3l1
189	17213139	371.767	895.959	616.702	807.88	688.354	695.237	600.722	636.765	620.614	707.5		383.171	858.302	845.444	845.444	755.935	869.325	598.085	645.932	596.159	673.66		Bzw1
190	17213153	51.7421	124.698	101.185	132.552	105.879	106.938	99.1872	105.138	107.825	122.92		56.2672	126.039	129.091	129.091	107.312	123.409	113.945	123.061	131.883	149.028		Nif3l1
191	17213166	17.8825	43.0968	31.9076	41.7989	29.5554	29.8509	36.4496	38.6366	45.2401	51.5737		16.6713	37.3436	27.8982	27.8982	26.3288	30.2781	30.671	33.1247	35.0041	39.5546		Gm15834
192	17213179	138.036	332.666	145.841	191.052	115.342	116.495	108.508	115.019	103.577	118.078		152.204	340.937	126.051	126.051	117.949	135.642	89.9857	97.1846	107.7	121.701		Ndufb3
193	17213185	540.431	1302.44	492.208	644.792	676.251	683.014	681.562	722.455	621.98	709.058		579.836	1298.83	671.893	671.893	690.558	794.142	692.766	748.187	637.907	720.835		Ndufb3 // Cbx3
194	17213189	30.1195	72.588	72.7699	95.3285	95.325	96.2783	83.0697	88.0538	97.4857	111.134		49.6836	111.291	71.1995	71.1995	73.383	84.3904	86.1655	93.0587	65.2926	73.7806		Gm20257
195	17213192	153.515	369.97	569.249	745.716	351.193	354.705	397.812	421.681	482.65	550.221		165.881	371.574	396.889	396.889	357.927	411.616	516.841	558.188	538.647	608.671		Cflar
196	17213213	323.272	779.085	988.078	1294.38	1337.29	1350.66	1192.77	1264.34	1125.32	1282.87		323.436	724.496	1424.72	1424.72	1207.86	1389.04	1268.03	1369.47	1194.84	1350.17		Casp8
197	17213226	60.0704	144.77	40.2216	52.6904	54.7046	55.2517	50.9147	53.9696	54.8385	62.5159		54.8205	122.798	53.1435	53.1435	31.0807	35.7429	61.3252	66.2312	67.326	76.0784		Stradb
198	17213244	0.00249908	0.00602278	0.89315	1.17003	0.522948	0.528178	0.00278138	0.00294826	1.20637	1.37527		0.000727561	0.00162974	1.2479	1.2479	1.48832	1.71156	1.26826	1.36972	2.63331	2.97564		---
199	17213246	17.054	41.1001	9.39029	12.3013	9.14136	9.23277	9.80442	10.3927	11.2591	12.8354		19.1044	42.7939	10.3855	10.3855	12.8045	14.7252	11.1695	12.0631	12.1254	13.7017		Cdk15
200	17213265	64.2346	154.805	30.9871	40.5931	24.6202	24.8664	27.6293	29.2871	26.7531	30.4985		36.63	82.0511	23.4728	23.4728	16.1908	18.6195	24.8859	26.8768	28.7978	32.5415		Fzd7
201	17213270	35.451	85.4368	52.5097	68.7877	53.3871	53.921	46.4641	49.252	45.8175	52.232		40.6036	90.952	44.8579	44.8579	48.5046	55.7802	45.2272	48.8454	41.2302	46.5901		Gm973
202	17213293	18.7102	45.0917	9.14765	11.9834	11.1986	11.3106	12.5971	13.3529	9.11526	10.3914		17.1546	38.4262	6.25222	6.25222	12.8342	14.7594	9.61828	10.3877	12.2061	13.7929		---
203	17213295	403.458	972.334	1431.25	1874.94	1131.86	1143.18	886.763	939.969	798.017	909.739		397.398	890.171	1363.97	1363.97	1044.95	1201.69	930.373	1004.8	751.567	849.271		Nop58
204	17213313	840.846	2026.44	220.349	288.658	216.141	218.302	282.926	299.902	227.455	259.299		974.044	2181.86	372.927	372.927	275.301	316.596	412.262	445.242	268.093	302.945		Snord70
205	17213315	407.341	981.692	202.5	265.275	208.976	211.066	219.807	232.996	196.265	223.742		427.208	956.946	278.895	278.895	212.19	244.018	289.406	312.558	237.665	268.561		---
206	17213317	248.47	598.811	33.7931	44.2689	34.321	34.6642	41.6745	44.175	35.4362	40.3972		266.922	597.906	92.1911	92.1911	41.117	47.2846	79.9026	86.2948	51.0768	57.7168		---
207	17213319	648.211	1562.19	98.7429	129.353	80.3988	81.2027	98.0078	103.888	57.6259	65.6935		600.848	1345.9	225.303	225.303	161.43	185.645	137.241	148.22	86.1075	97.3015		Snord11
208	17213321	214.737	517.516	171.652	224.865	122.518	123.744	124.632	132.11	169.347	193.055		202.759	454.18	74.9849	74.9849	70.2609	80.8001	105.944	114.419	140.466	158.726		Bmpr2
209	17213336	19.4544	46.8851	24.9962	32.745	12.1081	12.2291	15.1457	16.0545	16.8204	19.1753		25.5689	57.2743	9.53572	9.53572	6.80782	7.82899	10.8872	11.7581	13.3312	15.0642		Bmpr2
210	17213338	315.799	761.075	217.583	285.034	214.429	216.573	274.589	291.064	266.482	303.789		424.484	950.843	232.809	232.809	204.352	235.005	325.024	351.026	279.995	316.394		Fam117b
211	17213349	30.0404	72.3974	47.2309	61.8725	59.7316	60.329	59.928	63.5236	77.3234	88.1487		46.3154	103.747	56.113	56.113	49.6859	57.1388	85.1252	91.9352	104.09	117.622		Carf
212	17213369	45.156	108.826	56.1048	73.4973	40.9731	41.3829	45.4932	48.2228	56.0775	63.9283		54.7378	122.613	43.3209	43.3209	34.2793	39.4212	51.2767	55.3788	56.4721	63.8135		Nbeal1
213	17213428	77.3782	186.481	125.708	164.678	131.975	133.294	114.227	121.08	121.124	138.081		76.5812	171.542	159.309	159.309	121.692	139.945	108.281	116.944	98.7958	111.639		Cyp20a1
214	17213446	43.9846	106.003	34.0375	44.5891	56.0215	56.5818	68.0725	72.1568	56.7281	64.67		53.7915	120.493	37.4439	37.4439	45.3153	52.1126	49.6221	53.5919	51.6582	58.3738		Abi2
215	17213462	114.896	276.898	39.8317	52.1795	59.2525	59.845	68.0495	72.1325	73.6559	83.9677		105.513	236.348	44.6705	44.6705	28.7072	33.0133	56.379	60.8893	57.718	65.2213		Cd28
216	17213473	11.7042	28.207	9.57111	12.5382	4.33786	4.38124	7.86043	8.33206	6.2553	7.13105		12.6093	28.2448	7.71116	7.71116	4.92262	5.66101	8.44144	9.11675	7.79748	8.81115		2310016D23Rik
217	17213478	64.4368	155.293	27.8329	36.461	49.5565	50.052	147.176	156.007	156.921	178.89		62.8102	140.695	36.4063	36.4063	92.3133	106.16	176.579	190.705	202.185	228.469		Ctla4
218	17213490	66.9538	161.359	83.2199	109.018	104.76	105.807	102.108	108.235	106.915	121.883		53.054	118.841	101.293	101.293	72.4146	83.2768	66.2065	71.5031	72.5233	81.9513		Icos
219	17213499	2.91943	7.03583	8.92805	11.6958	6.75475	6.82229	6.19195	6.56346	10.5666	12.046		4.90572	10.9888	5.46946	5.46946	4.50267	5.17807	5.46911	5.90664	6.9807	7.88819		Gm11587
220	17213503	80.7002	194.488	51.7174	67.7498	53.8746	54.4134	49.8995	52.8935	43.21	49.2594		83.2573	186.496	43.7308	43.7308	40.2752	46.3165	44.5591	48.1238	50.1133	56.628		9530026F06Rik
221	17213509	5.79685	13.9704	4.8275	6.32402	5.15061	5.20211	5.6024	5.93854	7.34771	8.37638		6.90763	15.4731	4.00305	4.00305	5.02392	5.77751	3.84543	4.15307	4.52986	5.11874		---
222	17213513	9.90449	23.8698	9.96857	13.0588	6.72152	6.78874	5.91644	6.27143	10.7459	12.2503		9.26198	20.7468	6.62852	6.62852	7.2783	8.37005	6.24944	6.7494	9.57744	10.8225		---
223	17213515	25.5393	61.5498	39.9764	52.3691	37.2868	37.6597	30.0467	31.8495	35.9919	41.0308		28.6525	64.1816	39.3542	39.3542	35.9376	41.3283	34.3893	37.1405	40.37	45.618		Pard3b
224	17213548	35.0962	84.5819	261.856	343.031	139.512	140.907	137.846	146.117	145.867	166.289		14.4154	32.2905	90.5392	90.5392	108.028	124.232	90.26	97.4808	95.9007	108.368		Nrp2
225	17213570	31.6742	76.3349	40.1941	52.6543	44.3569	44.8005	43.5346	46.1467	29.929	34.1191		37.1416	83.1972	36.2573	36.2573	48.6949	55.9991	36.7165	39.6538	36.2044	40.9109		---
226	17213572	18.8107	45.3337	22.2444	29.1401	26.8096	27.0777	22.3544	23.6957	26.3195	30.0042		14.5173	32.5187	22.3874	22.3874	27.6086	31.7499	17.3194	18.705	23.3254	26.3577		Gm11602
227	17213580	1700.61	4098.47	1927.8	2525.42	1911.69	1930.8	1886.21	1999.38	1899.87	2165.85		1841.64	4125.26	2114.15	2114.15	2152.34	2475.19	2114.59	2283.76	2058.39	2325.98		Eef1b2
228	17213591	384.286	926.129	178.699	234.096	160.91	162.519	194.047	205.69	103.413	117.891		342.458	767.105	219.624	219.624	211.282	242.974	184.92	199.713	178.561	201.774		---
229	17213593	240.591	579.825	139.917	183.291	142.45	143.875	101.553	107.646	69.2239	78.9152		240.041	537.691	142.702	142.702	108.163	124.387	95.0694	102.675	68.1917	77.0566		Snora41
230	17213595	12.6522	30.4918	12.9926	17.0203	13.583	13.7188	21.5785	22.8732	18.6026	21.207		19.286	43.2007	17.3127	17.3127	23.7135	27.2705	14.2037	15.34	18.8128	21.2585		Gm11607
231	17213598	22.6373	54.5558	16.2639	21.3057	15.3044	15.4574	18.6693	19.7894	19.4491	22.172		26.795	60.0207	15.7059	15.7059	20.0282	23.0324	18.5725	20.0583	21.1623	23.9134		Zdbf2
232	17213608	377.693	910.24	60.749	79.5811	58.1574	58.739	56.7347	60.1388	55.8359	63.6529		344.57	771.837	18.7771	18.7771	37.0307	42.5853	37.3764	40.3665	34.4495	38.9279		Adam23
233	17213645	30.4294	73.3348	79.0423	103.545	76.9613	77.7309	55.1911	58.5025	43.295	49.3563		25.7637	57.7106	99.1359	99.1359	80.2697	92.3102	53.4833	57.762	44.7676	50.5874		Fastkd2
234	17213663	2.8929	6.9719	8.43068	11.0442	9.8891	9.98799	6.192	6.56352	8.29199	9.45287		11.845	26.5328	6.79645	6.79645	9.03831	10.3941	6.63087	7.16134	9.57859	10.8238		Gm13749
235	17213666	33.6825	81.1749	16.3378	21.4025	11.1994	11.3114	12.977	13.7557	12.4181	14.1567		19.0646	42.7047	12.758	12.758	9.12356	10.4921	12.0734	13.0392	13.7868	15.5791		---
236	17213669	11.2773	27.1782	20.0071	26.2093	18.1202	18.3014	16.4995	17.4895	10.7315	12.2339		14.7013	32.9309	17.2392	17.2392	16.1654	18.5902	19.4422	20.9975	19.5137	22.0505		Gm13748
237	17213674	19.1507	46.1533	40.66	53.2645	36.7891	37.157	25.6998	27.2417	29.7686	33.9362		58.6621	131.403	35.7104	35.7104	37.1461	42.7181	32.496	35.0956	29.4186	33.2431		---
238	17213676	223.953	539.726	292.361	382.993	275.901	278.66	302.966	321.143	289.942	330.534		234.543	525.377	267.973	267.973	282.479	324.851	376.834	406.981	339.933	384.124		Creb1
239	17213687	20.7485	50.0039	129.486	169.626	105.756	106.813	93.201	98.793	106.402	121.299		29.0804	65.1401	105.688	105.688	78.7452	90.557	73.635	79.5258	69.3375	78.3514		Ccnyl1
240	17213702	97.8025	235.704	132.438	173.493	109.667	110.764	122.495	129.845	128.94	146.992		120.7	270.367	127.891	127.891	114.618	131.81	133.862	144.571	135.466	153.076		Pikfyve
241	17213747	16.0186	38.6049	11.5026	15.0685	13.4065	13.5405	13.973	14.8114	14.1713	16.1553		4.83559	10.8317	11.081	11.081	10.6937	12.2978	15.7277	16.986	9.95966	11.2544		Pth2r
242	17213765	1.93825	4.67119	2.69355	3.52855	0.000553843	0.000559381	0.656471	0.69586	0.126857	0.144617		0.0104569	0.0234235	0.0875693	0.0875693	1.13942	1.31033	0.389617	0.420786	0.00104133	0.0011767		Crygf
243	17213770	32.1431	77.465	26.5348	34.7607	26.9947	27.2647	29.1164	30.8633	26.8637	30.6246		32.9156	73.7309	32.6132	32.6132	35.2585	40.5472	30.6158	33.0651	32.908	37.186		Map2
244	17213804	7.61156	18.3439	6.08893	7.9765	8.6042	8.69024	4.54802	4.8209	8.1029	9.23731		4.64427	10.4032	5.61802	5.61802	4.08231	4.69465	4.16183	4.49478	7.39833	8.36011		---
245	17213806	8.24124	19.8614	2.7708	3.62975	2.9505	2.98	5.39389	5.71752	5.68587	6.4819		4.7257	10.5856	5.83943	5.83943	2.3196	2.66754	3.97528	4.2933	2.9587	3.34333		---
246	17213808	19.1232	46.087	18.7126	24.5135	23.1212	23.3524	21.4301	22.7159	20.0273	22.8311		27.303	61.1587	22.8229	22.8229	21.6487	24.896	22.2441	24.0236	20.641	23.3244		Unc80
247	17213880	83.8062	201.973	161.432	211.476	166.404	168.068	189.614	200.991	198.227	225.979		94.8326	212.425	186.381	186.381	199.764	229.728	210.277	227.099	223.833	252.931		Rpe
248	17213890	32.9974	79.5238	24.8167	32.5099	23.3281	23.5614	23.3186	24.7177	21.1021	24.0564		32.8211	73.5194	26.7893	26.7893	26.3028	30.2482	26.5688	28.6943	30.1078	34.0218		---
249	17213892	29.429	70.924	24.754	32.4277	15.1471	15.2986	21.1655	22.4354	19.653	22.4044		26.5715	59.5201	15.5129	15.5129	16.0231	18.4266	14.8947	16.0862	19.926	22.5163		---
250	17213894	9.15511	22.0638	10.9529	14.3483	7.95327	8.0328	11.3158	11.9947	17.1802	19.5854		15.1966	34.0403	10.5657	10.5657	11.295	12.9892	9.18342	9.91809	8.83887	9.98792		Cps1
251	17213937	8.53576	20.5712	10.3371	13.5416	10.4866	10.5914	5.9509	6.30795	8.83094	10.0673		14.259	31.9401	10.6891	10.6891	13.0968	15.0613	6.69596	7.23163	7.26918	8.21417		Gm15668
252	17213943	0.446995	1.07726	1.16009	1.51971	1.18921	1.20111	0.00565742	0.00599687	0.577784	0.658673		1.61413	3.61565	0.00380444	0.00380444	0.00221312	0.00254509	1.43155	1.54607	0.00287482	0.00324855		---
253	17213945	7.519	18.1208	9.69086	12.695	12.83	12.9583	8.88316	9.41615	11.4797	13.0869		12.2521	27.4446	13.7142	13.7142	10.9476	12.5897	12.9086	13.9413	7.83354	8.85189		Gm15669
254	17213948	7.43466	17.9175	4.09823	5.36868	3.66927	3.70596	3.5179	3.72897	3.9972	4.5568		7.88222	17.6562	5.00379	5.00379	6.06729	6.97739	4.84692	5.23467	3.42729	3.87284		Gm15671
255	17213953	22.3624	53.8935	19.699	25.8057	21.115	21.3261	18.0551	19.1384	20.3458	23.1942		33.05	74.0321	20.666	20.666	23.9359	27.5263	22.0095	23.7703	18.5553	20.9675		Spag16
256	17213976	21.8205	52.5873	67.6079	88.5664	93.9491	94.8886	55.3084	58.6269	77.6557	88.5275		38.8096	86.9336	123.453	123.453	82.7065	95.1124	79.5993	85.9672	113.395	128.136		---
257	17213978	12.1939	29.3873	21.2126	27.7885	16.1534	16.315	11.7915	12.499	12.7104	14.4899		28.3907	63.5951	15.0394	15.0394	13.5655	15.6003	14.8641	16.0532	14.2791	16.1353		Vwc2l
258	17213990	144.976	349.393	395.918	518.653	432.129	436.451	278.51	295.22	171.639	195.669		124.787	279.522	635.705	635.705	407.111	468.177	233.942	252.657	189.435	214.062		Atic
259	17214009	17.4029	41.9409	12.9659	16.9854	9.60437	9.70041	16.0985	17.0644	12.9904	14.809		12.7265	28.5074	14.1438	14.1438	15.2643	17.5539	11.9638	12.9209	11.5669	13.0705		Apol7d
260	17214018	220.869	532.293	127.087	166.484	120.033	121.233	125.59	133.126	129.5	147.63		183.217	410.405	120.07	120.07	113.728	130.788	132.085	142.651	134.613	152.113		Gm8883
261	17214023	68.6994	165.566	77.8071	101.927	130.095	131.396	82.6676	87.6277	121.966	139.041		68.32	153.037	84.6034	84.6034	90.5816	104.169	101.355	109.464	94.5796	106.875		Rpl21-ps1
262	17214025	3840.41	9255.38	1702.5	2230.28	971.191	980.903	1110.73	1177.38	951.966	1085.24		4468.55	10009.5	2550.11	2550.11	3439.23	3955.12	1393.34	1504.81	842.638	952.181		---
263	17214027	47.046	113.381	65.0577	85.2256	53.5766	54.1124	52.5198	55.671	50.8832	58.0069		71.9937	161.266	48.1445	48.1445	51.7206	59.4787	50.6324	54.683	47.1303	53.2573		B930094L07Rik // D230017M19Rik
264	17214039	3933.79	9480.43	1687.9	2211.14	999.24	1009.23	1116.38	1183.37	957.248	1091.26		4525.7	10137.6	2574.84	2574.84	3517.33	4044.93	1427.75	1541.97	833.931	942.342		---
265	17214041	3933.79	9480.43	1687.9	2211.14	999.24	1009.23	1116.38	1183.37	957.248	1091.26		4525.7	10137.6	2574.84	2574.84	3517.33	4044.93	1427.75	1541.97	833.931	942.342		---
266	17214043	3933.79	9480.43	1687.9	2211.14	999.24	1009.23	1116.38	1183.37	957.248	1091.26		4525.7	10137.6	2574.84	2574.84	3517.33	4044.93	1427.75	1541.97	833.931	942.342		---
267	17214045	32.5334	78.4054	30.9834	40.5882	26.4577	26.7222	29.201	30.9531	25.4009	28.957		33.6014	75.2672	22.5466	22.5466	26.9674	31.0125	25.7409	27.8002	37.7231	42.6271		Tmem169
268	17214053	67.0615	161.618	105.882	138.705	196.33	198.293	157.139	166.567	142.857	162.858		73.7464	165.192	265.492	265.492	176.26	202.699	171.949	185.705	165.416	186.92		Xrcc5
269	17214075	59.6786	143.826	85.1295	111.52	103.832	104.871	91.8135	97.3223	114.84	130.917		52.2514	117.043	108.706	108.706	91.6477	105.395	93.9982	101.518	98.7414	111.578		Smarcal1
270	17214100	16.2865	39.2505	48.1137	63.0289	58.1957	58.7776	47.0135	49.8343	27.8511	31.7502		33.6619	75.4026	58.8841	58.8841	56.0881	64.5014	35.5722	38.418	33.8601	38.2619		Rpl37a
271	17214106	21.3476	51.4478	31.6398	41.4481	25.6591	25.9157	20.8528	22.104	23.1569	26.3989		30.5221	68.3696	27.707	27.707	24.6249	28.3186	27.0808	29.2473	27.6641	31.2604		Igfbp2
272	17214115	57.2371	137.941	29.1379	38.1706	32.3489	32.6724	30.7174	32.5604	33.4901	38.1788		55.9939	125.426	27.8156	27.8156	25.5456	29.3775	31.1515	33.6436	29.0526	32.8295		1700027A15Rik
273	17214120	13.7255	33.0785	12.0017	15.7222	14.0637	14.2043	16.9966	18.0164	17.6815	20.1569		16.545	37.0608	12.6787	12.6787	16.8697	19.4002	15.5023	16.7424	15.9942	18.0734		D530049I02Rik
274	17214124	6.96609	16.7883	5.12904	6.71905	6.60039	6.66639	4.44858	4.71549	4.94503	5.63734		12.752	28.5644	5.91411	5.91411	5.06963	5.83007	6.26707	6.76844	6.46356	7.30382		---
275	17214126	50.8332	122.508	39.3781	51.5853	47.3257	47.7989	59.2979	62.8558	50.7098	57.8092		58.557	131.168	57.6876	57.6876	56.467	64.9371	50.3612	54.3901	46.0136	51.9953		Rufy4
276	17214142	32.698	78.8023	14.936	19.5662	16.1968	16.3587	20.8562	22.1076	21.1614	24.124		66.7302	149.476	22.3624	22.3624	27.6976	31.8523	19.942	21.5374	17.3449	19.5997		Cxcr2
277	17214147	0.762018	1.83646	5.35697	7.01763	0.00898498	0.00907483	2.20766	2.34012	2.17971	2.48487		0.000434117	0.000972423	0.164062	0.164062	1.77135	2.03705	0.400451	0.432487	1.35933	1.53605		---
278	17214149	1594.27	3842.19	1730.63	2267.13	1456.88	1471.45	1372.29	1454.63	1458.09	1662.23		1615.9	3619.61	1600.38	1600.38	1578.21	1814.95	1376.71	1486.85	1269.56	1434.61		Arpc2
279	17214162	23.892	57.5796	34.3116	44.9482	29.5311	29.8264	30.377	32.1996	20.4201	23.2789		55.2683	123.801	27.8117	27.8117	22.4911	25.8648	36.8863	39.8372	37.3895	42.2502		Gpbar1
280	17214166	63.1981	152.307	85.705	112.274	86.8116	87.6798	88.3626	93.6644	88.1735	100.518		35.0638	78.5429	79.3123	79.3123	64.1863	73.8143	83.3965	90.0682	88.5009	100.006		Pnkd
281	17214184	37.9647	91.4948	34.4772	45.1651	32.2124	32.5346	31.469	33.3572	32.3867	36.9209		46.0408	103.131	31.2333	31.2333	34.486	39.6589	33.6368	36.3278	37.1477	41.9769		Gm216
282	17214197	464.063	1118.39	104.8	137.288	65.9843	66.6441	78.3163	83.0153	78.2433	89.1974		417.252	934.645	105.957	105.957	71.6457	82.3926	93.9222	101.436	107.404	121.367		Slc11a1
283	17214220	405.689	977.71	189.817	248.661	184.224	186.066	220.779	234.025	190.917	217.645		321.663	720.526	152.807	152.807	155.132	178.402	205.027	221.429	192.3	217.299		Ctdsp1
284	17214232	4.73289	11.4063	12.9143	16.9178	10.1651	10.2667	8.08896	8.5743	8.73919	9.96268		14.2897	32.009	8.92158	8.92158	8.7687	10.084	7.84441	8.47196	15.2425	17.224		Mir26b
285	17214234	26.0328	62.7391	24.9635	32.7022	23.5685	23.8042	25.9648	27.5227	23.2078	26.4569		27.9906	62.699	21.5118	21.5118	30.7067	35.3127	20.9842	22.663	20.9883	23.7168		Vil1
286	17214257	144.437	348.092	384.702	503.96	403.623	407.659	387.845	411.115	321.788	366.838		136.102	304.869	434.703	434.703	374.383	430.541	371.108	400.797	354.039	400.064		Rqcd1
287	17214269	12.4038	29.8932	21.5398	28.2171	26.0016	26.2616	22.0809	23.4058	24.1683	27.5518		11.0126	24.6682	17.1455	17.1455	15.6636	18.0132	14.7639	15.945	13.7784	15.5696		Plcd4
288	17214293	54.4829	131.304	69.0158	90.4107	140.03	141.43	134.029	142.071	141.599	161.423		34.9926	78.3834	161.181	161.181	127.63	146.775	156.849	169.397	143.971	162.688		Bcs1l
289	17214307	31.8229	76.6932	20.3757	26.6922	29.7735	30.0713	26.8233	28.4327	33.262	37.9187		22.3466	50.0564	23.0894	23.0894	31.3135	36.0106	27.8944	30.126	29.1603	32.9512		Stk36
290	17214341	59.6785	143.825	101.504	132.97	103.274	104.307	83.486	88.4951	78.895	89.9403		67.0959	150.295	121.076	121.076	93.1542	107.127	85.7212	92.5789	87.9736	99.4101		Ttll4
291	17214368	169.528	408.562	14.4287	18.9016	17.5449	17.7203	25.3804	26.9032	15.4146	17.5726		154.09	345.161	11.7716	11.7716	17.0643	19.624	17.2006	18.5766	17.177	19.41		Cyp27a1
292	17214380	9.94651	23.9711	20.0304	26.2398	18.2645	18.4471	19.0569	20.2004	23.8343	27.1711		15.6536	35.0641	18.6945	18.6945	16.4188	18.8816	23.2466	25.1064	20.2442	22.8759		Wnt6
293	17214387	37.3804	90.0867	34.6855	45.438	32.8099	33.138	40.7839	43.231	26.0897	29.7422		43.9197	98.3802	31.0493	31.0493	30.1087	34.625	33.2142	35.8714	38.0589	43.0066		Wnt10a
294	17214395	9.50121	22.8979	7.26248	9.51386	7.81633	7.89449	8.51109	9.02175	8.42011	9.59893		6.42213	14.3856	8.31655	8.31655	10.3166	11.8641	5.17877	5.59307	12.7869	14.4493		Gm16582
295	17214400	19.8055	47.7313	22.9085	30.0102	26.5791	26.8449	36.4785	38.6672	30.0177	34.2201		34.5765	77.4513	28.0759	28.0759	33.2706	38.2612	28.0079	30.2485	36.1226	40.8185		Cdk5r2
296	17214405	12.8319	30.9249	9.46606	12.4005	9.90055	9.99956	13.4263	14.2318	10.6495	12.1404		12.4427	27.8716	12.9958	12.9958	12.532	14.4118	10.3526	11.1808	7.1439	8.07261		Gm15841
297	17214409	248.851	599.731	184.083	241.148	198.138	200.119	223.916	237.351	203.685	232.2		232.226	520.186	178.273	178.273	150.929	173.569	220.486	238.125	231.878	262.022		Fam134a
298	17214421	153.207	369.229	138.706	181.705	164.383	166.026	179.534	190.306	154.325	175.93		119.961	268.713	132.786	132.786	160.854	184.982	185.887	200.758	163.225	184.444		Zfand2b
299	17214433	50.7829	122.387	69.6564	91.2498	76.8749	77.6436	87.508	92.7585	96.6063	110.131		48.192	107.95	77.4915	77.4915	78.7995	90.6194	103.228	111.486	105.224	118.903		Ankzf1
300	17214449	78.0977	188.215	112.641	147.56	125.72	126.977	142.502	151.052	126.589	144.311		86.8159	194.468	116.423	116.423	118.863	136.692	116.505	125.826	143.855	162.556		Stk16
301	17214462	45.6837	110.098	88.8097	116.341	67.7105	68.3876	71.3251	75.6046	69.3469	79.0555		64.7831	145.114	70.9521	70.9521	46.9389	53.9798	62.2265	67.2046	66.4523	75.0911		Dnajb2
302	17214476	18.9379	45.6404	26.7441	35.0347	23.1703	23.402	22.9142	24.289	23.7202	27.041		23.135	51.8223	21.0683	21.0683	24.7042	28.4099	23.9053	25.8177	19.2877	21.7951		Des
303	17214487	11.5647	27.8708	23.0876	30.2448	22.4907	22.7156	22.4275	23.7731	18.5864	21.1885		18.6095	41.6852	17.4097	17.4097	21.4617	24.681	21.3521	23.0603	22.8286	25.7963		Speg
304	17214543	143.632	346.153	196.951	258.006	328.474	331.759	449.355	476.316	484.908	552.796		118.179	264.721	233.769	233.769	236.685	272.188	376.402	406.514	361.997	409.056		Gmppa
305	17214564	41.6165	100.296	44.9054	58.8261	40.2024	40.6044	39.2375	41.5918	38.7242	44.1456		42.176	94.4742	38.0091	38.0091	34.9155	40.1528	31.5264	34.0485	32.5986	36.8364		Asic4
306	17214578	40.5251	97.6656	37.3608	48.9427	34.6069	34.953	42.8952	45.4689	43.9048	50.0514		63.2024	141.573	38.7904	38.7904	46.7136	53.7206	44.1516	47.6837	45.9661	51.9417		Tmem198
307	17214588	71.2905	171.81	33.7391	44.1982	32.9852	33.3151	33.7103	35.7329	32.8483	37.447		65.7866	147.362	31.6013	31.6013	37.9982	43.6979	34.395	37.1466	32.7661	37.0257		Inha
308	17214593	101.886	245.546	61.9778	81.1909	97.6306	98.6069	85.3998	90.5238	81.5574	92.9754		118.327	265.052	82.1136	82.1136	66.6358	76.6312	96.1905	103.886	109.85	124.13		Stk11ip
309	17214622	23.2237	55.9691	27.8372	36.4667	23.8112	24.0493	31.7754	33.682	26.7759	30.5245		21.2613	47.6252	22.428	22.428	23.8982	27.4829	29.5493	31.9132	32.2373	36.4281		Slc4a3
310	17214650	9.28816	22.3845	3.9103	5.12249	5.03343	5.08377	2.49576	2.64551	7.72026	8.80109		7.59113	17.0041	8.45022	8.45022	10.2414	11.7776	7.3169	7.90225	11.9101	13.4584		Gm15182
311	17214656	10.8736	26.2054	19.8886	26.0541	16.548	16.7135	18.8591	19.9906	17.1422	19.5421		22.3662	50.1002	17.0847	17.0847	17.9274	20.6165	18.8087	20.3134	16.9485	19.1518		Gm17751
312	17214663	14.1907	34.1997	12.4618	16.3249	10.1408	10.2422	5.66981	6.01	9.77138	11.1394		10.8208	24.2385	14.7051	14.7051	10.0012	11.5013	10.837	11.7039	8.74898	9.88635		---
313	17214665	56.0751	135.141	26.9582	35.3152	24.7527	25.0002	25.2948	26.8125	27.9897	31.9082		39.6818	88.8873	19.9701	19.9701	29.9918	34.4906	21.2094	22.9062	29.4755	33.3073		Sgpp2
314	17214672	12.8485	30.965	9.93756	13.0182	9.55422	9.64976	11.2647	11.9406	12.5068	14.2578		20.6064	46.1584	10.5749	10.5749	11.7335	13.4935	8.41367	9.08676	12.0525	13.6193		Mogat1
315	17214685	39.5744	95.3744	37.1024	48.6042	62.9026	63.5316	48.8367	51.7669	48.0343	54.7591		36.8832	82.6183	61.2727	61.2727	65.9921	75.8909	56.3557	60.8641	62.4543	70.5734		Acsl3 // Utp14b
316	17214711	38.4428	92.6472	26.8646	35.1927	26.5808	26.8466	19.8968	21.0906	14.7658	16.833		24.7578	55.4575	25.0018	25.0018	20.7422	23.8535	27.812	30.0369	22.9425	25.925		Kcne4
317	17214722	25.5238	61.5123	63.4016	83.056	65.2558	65.9083	66.809	70.8175	84.0047	95.7654		36.4751	81.7041	79.3586	79.3586	73.1797	84.1567	70.909	76.5818	76.2922	86.2102		Mrpl44
318	17214729	4.02564	9.7018	17.4293	22.8324	16.8503	17.0188	13.2922	14.0898	17.4732	19.9194		11.4074	25.5525	13.3398	13.3398	10.0026	11.5029	12.4596	13.4563	10.3283	11.6709		Serpine2
319	17214731	10.9321	26.3463	12.768	16.7261	16.3484	16.5119	10.9529	11.6101	14.1658	16.149		15.9648	35.7611	13.8391	13.8391	16.7137	19.2208	14.8599	16.0486	11.8201	13.3567		1700016L21Rik
320	17214735	66.7831	160.947	40.5437	53.1122	39.0292	39.4195	43.5865	46.2017	60.4426	68.9046		21.1	47.264	43.7451	43.7451	37.2666	42.8566	43.5574	47.042	45.5555	51.4777		Nyap2
321	17214753	6.02923	14.5305	7.76242	10.1688	8.5576	8.64317	7.31245	7.75119	10.7208	12.2217		17.4528	39.0942	9.60265	9.60265	14.1301	16.2496	11.1787	12.073	14.774	16.6946		Irs1
322	17214757	13.0068	31.3464	15.9226	20.8586	15.7359	15.8933	13.4325	14.2385	16.5168	18.8291		20.1764	45.1952	20.1655	20.1655	20.2874	23.3305	18.2407	19.7	18.9047	21.3623		Gm19537
323	17214759	75.313	181.504	214.706	281.265	211.276	213.389	305.37	323.692	422.537	481.692		70.2902	157.45	187.507	187.507	169.908	195.395	456.741	493.28	533.892	603.298		Rhbdd1
324	17214771	22.7454	54.8163	26.9662	35.3257	20.7416	20.9491	21.7035	23.0057	27.6849	31.5608		30.6115	68.5698	16.9274	16.9274	25.5808	29.4179	20.7648	22.426	16.4241	18.5592		Col4a3
325	17214823	131.408	316.694	68.5284	89.7722	78.8037	79.5918	79.3789	84.1416	41.7872	47.6374		125.94	282.106	56.1064	56.1064	54.3505	62.503	54.8665	59.2558	86.0435	97.2292		n-R5s213
326	17214825	308.373	743.179	392.503	514.179	278.468	281.252	305.458	323.785	315.476	359.643		252.056	564.605	318.547	318.547	306.957	353.001	319.45	345.006	323.032	365.026		Mff
327	17214841	303.013	730.262	643.43	842.894	686.627	693.494	656.041	695.404	624.92	712.409		323.937	725.619	829.174	829.174	632.251	727.089	676.938	731.093	653.224	738.144		Agfg1
328	17214857	19.5196	47.0422	19.0584	24.9665	15.7066	15.8637	20.4579	21.6854	14.4509	16.474		27.9872	62.6914	17.7892	17.7892	25.2266	29.0106	14.9946	16.1942	13.5149	15.2718		Ccl20
329	17214865	4.49904	10.8427	4.01624	5.26128	3.70703	3.7441	5.06425	5.36811	3.74287	4.26687		3.38471	7.58174	5.84891	5.84891	6.17233	7.09818	3.57544	3.86148	3.06877	3.46771		Daw1
330	17214881	10.1141	24.3749	3.8248	5.01049	6.29414	6.35708	3.6026	3.81876	6.77624	7.72492		3.42242	7.66622	5.82947	5.82947	2.88882	3.32214	3.25264	3.51285	2.69022	3.03995		---
331	17214883	63.9104	154.024	57.1707	74.8936	59.6245	60.2207	68.871	73.0032	62.0378	70.7231		69.9134	156.606	51.8689	51.8689	68.051	78.2586	56.8672	61.4165	63.1858	71.4		Fbxo36
332	17214892	68.1741	164.3	128.583	168.444	120.188	121.39	145.383	154.106	153.335	174.802		41.683	93.37	104.729	104.729	129.186	148.563	137.934	148.968	129.137	145.925		A530040E14Rik
333	17214899	36.2492	87.3605	192.148	251.714	211.726	213.843	337.587	357.842	647.985	738.703		67.1956	150.518	128.568	128.568	201.856	232.134	632.29	682.873	733.968	829.384		Gm7609
334	17214904	57.6474	138.93	93.9668	123.096	97.0874	98.0583	91.92	97.4352	100.377	114.43		89.1826	199.769	79.9021	79.9021	83.6597	96.2086	95.166	102.779	99.1654	112.057		Gm16028
335	17214907	17.0915	41.1905	20.1835	26.4404	20.1104	20.3115	22.4327	23.7787	27.3378	31.1651		13.3129	29.8209	21.506	21.506	16.2498	18.6873	25.2266	27.2447	23.1835	26.1973		Gm16025
336	17214910	32.8308	79.1222	135.962	178.11	165.347	167.001	169.169	179.319	223.475	254.762		52.1339	116.78	123.099	123.099	201.126	231.295	233.1	251.747	209.716	236.979		Gm2427
337	17214921	155.376	374.456	669.592	877.166	565.079	570.73	624.976	662.475	669.271	762.969		239.951	537.49	427.658	427.658	637.131	732.701	708.075	764.721	660.993	746.922		Gm16094
338	17214924	98.7639	238.021	352.127	461.286	438.544	442.929	457.711	485.174	488.741	557.165		164.74	369.018	336.119	336.119	447.498	514.622	598.007	645.848	464.088	524.419		Sp140
339	17214948	603.48	1454.39	1109.61	1453.59	1199.28	1211.28	1189.15	1260.5	1236.14	1409.2		708.901	1587.94	1237.64	1237.64	1211.31	1393	1243.69	1343.19	1175.07	1327.83		Sp100
340	17214979	21.7653	52.4544	32.9673	43.1872	41.1884	41.6003	34.6064	36.6828	42.1488	48.0496		49.2099	110.23	41.5847	41.5847	34.6371	39.8327	43.1372	46.5882	37.9503	42.8838		Sp100
341	17214981	29.0057	69.9038	13.7254	17.9803	28.1059	28.387	9.76946	10.3556	20.1895	23.0161		21.9097	49.0778	19.4466	19.4466	19.3186	22.2164	9.845	10.6326	13.261	14.9849		---
342	17214983	263.389	634.769	290.163	380.114	319.245	322.437	359.915	381.51	369.435	421.156		272.29	609.93	283.732	283.732	294.188	338.317	334.938	361.734	340.291	384.529		Cab39
343	17214998	367.636	886.002	274.034	358.985	296.695	299.661	346.89	367.704	340.604	388.288		334.136	748.465	259.025	259.025	238.619	274.412	260.137	280.948	292.071	330.04		Itm2c
344	17215008	22.1572	53.3987	24.2957	31.8274	19.7633	19.961	22.861	24.2327	23.1869	26.4331		35.7412	80.0603	20.04	20.04	22.5703	25.9559	17.1265	18.4967	23.8521	26.9529		4933407L21Rik
345	17215016	23.8143	57.3923	15.9867	20.9426	10.5577	10.6633	17.211	18.2436	16.1113	18.3669		20.5605	46.0556	16.9743	16.9743	14.6633	16.8628	15.8865	17.1574	16.324	18.4461		Spata3
346	17215029	57.2743	138.031	69.1212	90.5488	65.6394	66.2958	59.8908	63.4843	75.282	85.8215		99.0563	221.886	75.9767	75.9767	89.4623	102.882	73.2119	79.0689	70.3568	79.5032		2810459M11Rik
347	17215035	184.922	445.663	595.156	779.655	543.796	549.234	374.506	396.977	320.827	365.743		208.915	467.969	721.703	721.703	576.539	663.02	308.37	333.04	301.949	341.202		Psmd1
348	17215065	68.8902	166.025	46.6869	61.1599	37.1315	37.5028	23.0733	24.4577	37.2403	42.4539		80.8182	181.033	62.3524	62.3524	50.5212	58.0993	44.178	47.7123	32.1939	36.3791		---
349	17215067	47.2527	113.879	48.4077	63.4141	42.2713	42.694	55.2119	58.5246	46.4417	52.9436		52.5149	117.633	49.5918	49.5918	68.633	78.9279	55.718	60.1755	62.8394	71.0085		Armc9
350	17215097	36.7086	88.4677	42.0503	55.0858	68.2592	68.9418	60.2931	63.9107	41.7439	47.588		45.8704	102.75	57.3194	57.3194	72.292	83.1358	98.1663	106.02	69.6643	78.7207		B3gnt7
351	17215101	74.4225	179.358	107.648	141.019	114.222	115.364	86.6142	91.811	81.0235	92.3668		99.1145	222.017	98.2934	98.2934	85.6333	98.4782	98.6913	106.587	102.74	116.096		Gm5258
352	17215105	6.17558	14.8831	19.7646	25.8916	21.6641	21.8807	24.8692	26.3613	17.0099	19.3913		16.639	37.2713	20.0524	20.0524	15.9381	18.3288	26.4691	28.5866	22.027	24.8906		C130036L24Rik
353	17215111	19.4075	46.772	35.3425	46.2987	30.6494	30.9559	29.8271	31.6167	27.1214	30.9184		34.9837	78.3634	34.8285	34.8285	40.2684	46.3086	32.2278	34.806	28.7351	32.4706		1700019O17Rik
354	17215113	13.3518	32.1779	9.63099	12.6166	5.33929	5.39269	5.52613	5.8577	7.70214	8.78044		6.89988	15.4557	0.767438	0.767438	10.3696	11.925	1.35893	1.46765	7.14246	8.07098		---
355	17215115	2248.16	5418.07	2850.15	3733.69	3064.66	3095.31	3052.26	3235.39	2341.02	2668.76		2247.48	5034.36	3063.95	3063.95	3054.06	3512.17	2955.99	3192.46	2919.31	3298.82		Ptma
356	17215123	43.736	105.404	109.75	143.772	146.397	147.861	134.19	142.242	129.389	147.504		44.5544	99.8018	141.078	141.078	130.213	149.745	135.377	146.207	136.067	153.756		Cops7b
357	17215137	108.738	262.06	112.537	147.423	167.387	169.06	161.33	171.01	168.572	192.173		118.338	265.077	172.266	172.266	160.886	185.019	172.824	186.65	178.629	201.851		Dis3l2
358	17215166	28.6723	69.1003	22.5819	29.5822	14.6535	14.8	17.4197	18.4649	18.6849	21.3008		20.298	45.4676	18.1869	18.1869	20.162	23.1863	21.5572	23.2817	18.9359	21.3975		Akp3
359	17215178	3.93137	9.4746	18.1898	23.8286	22.5623	22.7879	20.3445	21.5652	23.2552	26.511		21.5544	48.2819	23.538	23.538	28.9687	33.314	26.2292	28.3275	25.2825	28.5692		Prss56
360	17215192	6.46874	15.5897	11.2646	14.7566	9.72583	9.82308	13.3334	14.1334	13.6492	15.5601		15.4848	34.686	17.9298	17.9298	18.7437	21.5552	12.6762	13.6903	12.3974	14.0091		Chrnd
361	17215208	9.72912	23.4472	22.3376	29.2623	15.4105	15.5646	16.7523	17.7575	17.9871	20.5053		19.3787	43.4083	16.6752	16.6752	23.5488	27.0811	18.3055	19.7699	19.8115	22.387		Chrng
362	17215222	262.623	632.921	431.625	565.429	336.793	340.161	339.233	359.586	331.551	377.968		299.272	670.37	354.623	354.623	335.157	385.431	313.406	338.479	307.314	347.265		Eif4e2
363	17215238	16.4025	39.53	14.2863	18.715	16.0918	16.2527	10.7967	11.4445	15.8091	18.0224		27.3318	61.2231	9.4617	9.4617	17.8813	20.5635	14.446	15.6017	17.3205	19.5722		---
364	17215240	13.1312	31.6461	15.9687	20.919	11.3834	11.4972	19.3007	20.4587	15.7255	17.9271		30.2309	67.7172	17.5531	17.5531	22.1576	25.4813	16.4874	17.8064	14.6395	16.5426		Efhd1
365	17215251	96.7457	233.157	170.077	222.8	178.56	180.346	160.084	169.689	165.826	189.042		107.972	241.858	175.034	175.034	134.245	154.382	156.044	168.528	155.091	175.253		Gigyf2
366	17215291	56.1537	135.33	40.3479	52.8558	31.6412	31.9576	34.2281	36.2818	38.6196	44.0263		46.873	104.995	38.4871	38.4871	33.6594	38.7083	31.5599	34.0847	37.5832	42.469		3110079O15Rik
367	17215296	19.8655	47.8758	16.3392	21.4044	12.3591	12.4827	15.7453	16.69	16.7002	19.0382		21.6312	48.454	20.1726	20.1726	19.4534	22.3714	18.551	20.0351	19.6906	22.2504		A530079E22Rik
368	17215298	4.3336	10.444	6.83223	8.95022	4.58991	4.63581	5.81341	6.16222	8.82116	10.0561		6.51757	14.5994	4.15996	4.15996	6.75647	7.76994	4.22218	4.55996	7.31002	8.26033		Neu2
369	17215309	565.32	1362.42	322.486	422.456	501.607	506.623	486.521	515.712	450.198	513.226		731.478	1638.51	394.788	394.788	443.536	510.067	453.759	490.06	445.19	503.065		Inpp5d
370	17215345	88.297	212.796	141.296	185.097	115.757	116.914	99.0706	105.015	105.303	120.045		98.5923	220.847	124.089	124.089	92.8041	106.725	104.342	112.689	120.775	136.475		Atg16l1
371	17215370	740.492	1784.59	211.402	276.936	140.092	141.493	116.278	123.254	129.618	147.764		789.942	1769.47	184.565	184.565	210.994	242.643	162.212	175.189	219.343	247.858		---
372	17215372	1211.99	2920.89	297.024	389.101	226.033	228.293	260.533	276.165	256.92	292.888		1188.53	2662.3	361.868	361.868	379.844	436.821	316.521	341.843	349.475	394.907		Scarna6
373	17215374	37.1424	89.5133	58.8717	77.122	40.5278	40.9331	44.2891	46.9465	47.4287	54.0687		48.7177	109.128	47.1202	47.1202	42.3859	48.7438	37.3258	40.3118	45.3711	51.2693		5830472F04Rik
374	17215376	17.7523	42.7832	20.6773	27.0872	14.4573	14.6019	17.2612	18.2969	14.7785	16.8475		17.8762	40.0427	12.5641	12.5641	15.0061	17.2571	14.969	16.1666	17.1233	19.3494		Sag
375	17215395	341.776	823.68	186.745	244.636	226.498	228.763	295.673	313.413	314.789	358.86		393.456	881.341	204.549	204.549	238.161	273.885	279.609	301.977	291.375	329.254		Dgkd
376	17215427	136.495	328.952	103.311	135.338	86.3955	87.2594	94.7198	100.403	109.914	125.302		158.68	355.444	78.2603	78.2603	98.4087	113.17	87.4754	94.4734	85.2626	96.3468		---
377	17215429	32.8459	79.1587	21.246	27.8322	17.3074	17.4804	19.1481	20.2969	23.4957	26.785		32.6093	73.0449	14.1625	14.1625	15.7868	18.1548	15.6929	16.9483	19.7728	22.3433		Ugt1a1 // Ugt1a2 // Ugt1a5 // Ur1a6a // Ugt1a6b // Ugt1a7c // Ugta9 // Ugt1a10
378	17215462	19.8573	47.856	12.7459	16.6971	13.301	13.434	10.442	11.0685	13.9357	15.8867		30.0494	67.3107	15.471	15.471	20.5198	23.5978	15.5377	16.7807	17.5159	19.793		Mroh2a
379	17215507	18.1845	43.8245	22.8164	29.8894	14.0062	14.1462	11.3618	12.0435	9.74779	11.1125		19.911	44.6006	15.7504	15.7504	15.1224	17.3908	13.7187	14.8162	12.1298	13.7067		Trpm8
380	17215539	2.38347	5.74417	6.14025	8.04373	6.36404	6.42768	6.72562	7.12916	9.57186	10.9119		11.8406	26.523	8.31912	8.31912	10.6611	12.2603	5.44151	5.87683	10.0415	11.3469		Spp2
381	17215550	4.93593	11.8956	16.0579	21.0358	15.8734	16.0322	18.1224	19.2097	23.4569	26.7409		14.2447	31.908	16.9127	16.9127	25.9088	29.7952	18.9585	20.4752	18.0298	20.3737		Gm19589
382	17215557	19.2074	46.2898	31.3905	41.1216	32.9483	33.2777	23.7506	25.1756	24.976	28.4727		16.738	37.4932	28.4844	28.4844	29.0281	33.3823	17.8305	19.2569	24.8746	28.1084		2410088K16Rik
383	17215561	8.57712	20.6709	7.51164	9.84025	4.88814	4.93702	7.80451	8.27278	9.6556	11.0074		7.35231	16.4692	8.7967	8.7967	6.01013	6.91165	8.5412	9.2245	9.36633	10.584		1700067G17Rik
384	17215565	18.0408	43.4783	144.352	189.102	76.8667	77.6354	71.4321	75.718	65.4006	74.5567		11.8185	26.4735	75.9478	75.9478	52.6258	60.5197	62.6319	67.6424	81.258	91.8215		Sh3bp4
385	17215576	104.12	250.929	49.5322	64.8872	39.5597	39.9553	44.0309	46.6727	40.0487	45.6555		119.607	267.921	34.1212	34.1212	24.7588	28.4726	41.2599	44.5606	43.0742	48.6739		Agap1
386	17215597	104.945	252.918	136.094	178.283	129.345	130.639	106.89	113.304	131.204	149.573		132.329	296.417	81.2947	81.2947	123.126	141.594	117.57	126.975	130.184	147.108		---
387	17215599	8.85889	21.3499	9.94274	13.025	8.30034	8.38334	4.24621	4.50098	12.3632	14.094		15.0933	33.8091	8.03239	8.03239	7.46358	8.58311	9.24853	9.98841	9.11818	10.3035		---
388	17215601	126.706	305.361	128.344	168.131	129.828	131.127	102.793	108.961	85.1435	97.0636		144.216	323.044	113.547	113.547	96.6943	111.198	120.907	130.58	102.408	115.721		D130058E05Rik
389	17215605	86.7696	209.115	39.2305	51.3919	35.2402	35.5926	49.5429	52.5155	40.4037	46.0602		52.0958	116.695	33.3359	33.3359	35.5973	40.9369	29.4571	31.8137	36.1601	40.861		Cxcr7
390	17215612	141.195	340.279	223.577	292.886	216.323	218.486	207.22	219.653	193.851	220.99		184.443	413.153	302.722	302.722	199.053	228.91	243.268	262.73	224.118	253.253		Cops8
391	17215623	14.4165	34.7438	17.7821	23.2945	14.9562	15.1057	12.0184	12.7395	15.2218	17.3529		16.5906	37.1629	12.2537	12.2537	8.90922	10.2456	8.92115	9.63484	14.5081	16.3941		Gm9991
392	17215629	8.38415	20.2058	14.841	19.4418	11.3075	11.4206	9.05772	9.60119	12.6256	14.3931		14.3818	32.2153	16.4796	16.4796	11.3676	13.0727	13.9823	15.1009	14.8469	16.7771		Mlph
393	17215647	29.8284	71.8864	29.6417	38.8306	20.4936	20.6986	24.6572	26.1366	25.0533	28.5608		39.165	87.7295	24.486	24.486	32.7898	37.7082	21.42	23.1336	23.7564	26.8447		Prlh
394	17215650	146.345	352.692	158.406	207.512	148.539	150.025	149.308	158.267	140.456	160.119		150.029	336.065	140.767	140.767	136.772	157.288	145.961	157.638	138.239	156.211		Lrrfip1
395	17215681	19.1733	46.2076	27.8503	36.4839	37.2819	37.6547	37.0197	39.2409	41.1581	46.9203		35.1661	78.7721	44.5151	44.5151	47.8635	55.043	48.7016	52.5978	51.865	58.6074		Rbm44
396	17215697	94.9785	228.898	15.584	20.4151	22.6817	22.9085	15.8287	16.7784	22.976	26.1927		70.9236	158.869	20.1142	20.1142	15.1603	17.4343	16.3554	17.6638	19.8063	22.3811		Ramp1
397	17215705	74.3895	179.279	133.052	174.299	99.942	100.941	65.4653	69.3932	65.3216	74.4666		69.4657	155.603	116.761	116.761	85.3874	98.1955	73.4633	79.3404	68.249	77.1214		Ube2f
398	17215720	82.3572	198.481	139.161	182.301	150.625	152.132	157.03	166.452	144.44	164.661		91.3067	204.527	143.182	143.182	140.55	161.633	154.066	166.391	173.956	196.57		Scly
399	17215738	62.0763	149.604	68.3086	89.4843	66.0417	66.7021	65.4361	69.3623	65.8466	75.0651		60.0505	134.513	56.387	56.387	61.1955	70.3748	65.1376	70.3486	59.753	67.5209		Espnl
400	17215750	12.041	29.0189	11.6205	15.2229	10.3762	10.48	8.84895	9.37988	13.0892	14.9217		15.9702	35.7733	8.90482	8.90482	15.2513	17.5389	9.96337	10.7604	12.293	13.8911		Klhl30
401	17215762	199.768	481.44	156.68	205.25	160.299	161.902	128.815	136.544	130.575	148.855		291.291	652.492	130.658	130.658	146.693	168.697	124.438	134.393	128.869	145.622		Fam132b
402	17215773	56.4037	135.933	37.175	48.6993	88.4854	89.3703	77.5497	82.2027	77.528	88.382		47.7285	106.912	84.5301	84.5301	71.8952	82.6795	98.8213	106.727	78.764	89.0034		Traf3ip1
403	17215788	31.3	75.4331	30.8228	40.3779	36.989	37.3589	36.3304	38.5102	36.5616	41.6803		26.8971	60.2495	36.2961	36.2961	23.4642	26.9838	29.8919	32.2833	35.6484	40.2827		Asb1
404	17215799	1.45914	3.51653	9.25823	12.1283	4.89302	4.94195	7.37155	7.81384	5.83807	6.6554		4.11991	9.22861	4.67069	4.67069	4.23441	4.86957	10.3824	11.213	4.50289	5.08826		Twist2
405	17215804	26.9702	64.9981	14.039	18.3911	15.7691	15.9267	12.3229	13.0623	12.5213	14.2743		22.8613	51.2092	12.6228	12.6228	17.8603	20.5393	11.862	12.8109	7.8809	8.90542		---
406	17215807	4.00339	9.64817	9.36699	12.2708	6.90635	6.97541	5.83717	6.1874	7.23913	8.2526		9.5546	21.4023	4.91912	4.91912	5.7782	6.64493	4.34011	4.68732	4.49557	5.07999		Olfr1413
407	17215811	28.9767	69.8338	33.9365	44.4568	36.9081	37.2772	30.7392	32.5835	36.6565	41.7884		38.6574	86.5925	33.769	33.769	36.6366	42.132	37.1188	40.0883	39.2849	44.3919		Olfr1412
408	17215813	58.2465	140.374	73.1698	95.8525	92.2047	93.1268	64.0204	67.8617	65.7106	74.9101		66.6574	149.313	75.2887	75.2887	82.5139	94.891	66.6287	71.959	62.0083	70.0694		Olfr1411
409	17215815	18.0464	43.4918	16.5786	21.718	13.3431	13.4765	13.5963	14.4121	15.2736	17.4119		23.4356	52.4958	10.9536	10.9536	18.2638	21.0034	12.4161	13.4094	15.8069	17.8618		Olfr1410
410	17215817	7.06076	17.0164	6.70676	8.78585	9.30502	9.39807	10.5177	11.1488	6.6925	7.62945		11.7534	26.3277	10.9219	10.9219	14.0148	16.117	8.10463	8.753	9.70514	10.9668		Olfr12
411	17215820	43.8476	105.673	76.9879	100.854	81.6575	82.4741	85.5896	90.7249	87.0261	99.2098		32.4705	72.7339	52.8878	52.8878	52.7273	60.6364	75.6321	81.6827	88.2809	99.7574		Gpc1
412	17215832	13.6935	33.0013	12.4848	16.3551	9.51865	9.61383	15.9255	16.8811	14.9118	16.9995		14.1572	31.712	8.46875	8.46875	10.3735	11.9295	15.886	17.1569	11.1392	12.5873		Mir149
413	17215834	35.5193	85.6014	47.6129	62.3728	38.4114	38.7955	50.3199	53.339	42.9557	48.9695		31.4876	70.5323	45.7149	45.7149	45.811	52.6826	61.0764	65.9625	58.9044	66.562		Dusp28
414	17215839	226.306	545.396	338.297	443.169	276.173	278.935	250.06	265.064	257.62	293.687		213.716	478.724	276.599	276.599	233.842	268.919	253.037	273.281	273.452	309		Rnpepl1
415	17215853	16.6698	40.1742	32.9021	43.1018	37.2683	37.641	37.426	39.6716	42.8718	48.8738		26.1921	58.6704	46.602	46.602	36.6731	42.174	44.1274	47.6576	39.9455	45.1384		Capn10
416	17215873	79.8441	192.424	24.5078	32.1053	29.7863	30.0842	30.171	31.9812	27.8932	31.7983		77.6936	174.034	35.8202	35.8202	29.646	34.0929	26.656	28.7884	35.3624	39.9596		Gpr35
417	17215879	14.6614	35.3339	10.0703	13.1921	9.69055	9.78746	11.2219	11.8953	12.5772	14.338		16.1842	36.2527	17.3476	17.3476	10.1508	11.6734	13.8707	14.9803	12.4344	14.0508		Aqp12
418	17215885	15.5155	37.3924	14.2595	18.6799	13.6255	13.7618	12.708	13.4705	14.7257	16.7873		13.7742	30.8542	9.3809	9.3809	11.7741	13.5402	11.3316	12.2381	13.7618	15.5509		Agxt
419	17215899	41.9551	101.112	51.6705	67.6884	56.3081	56.8712	45.1368	47.845	44.0521	50.2193		66.1568	148.191	47.1241	47.1241	56.0661	64.476	55.4612	59.8982	52.7452	59.6021		E030010N08Rik
420	17215932	30.4264	73.3277	18.6466	24.4271	17.5012	17.6762	13.9218	14.7571	8.75098	9.97612		19.8213	44.3997	11.1669	11.1669	9.66144	11.1107	10.8953	11.7669	10.6076	11.9866		Sned1
421	17215968	171.275	412.773	316.164	414.175	385.418	389.272	330.288	350.106	279.699	318.856		164.14	367.673	458.328	458.328	369.27	424.66	284.923	307.716	309.714	349.977		Ppp1r7
422	17215982	16.0927	38.7835	19.0694	24.981	20.4797	20.6845	11.082	11.7469	17.2712	19.6892		9.6293	21.5696	14.029	14.029	16.9069	19.4429	10.2736	11.0955	17.1477	19.3769		---
423	17215984	17.1799	41.4035	16.8569	22.0825	11.372	11.4857	10.6029	11.2391	12.0934	13.7865		14.2667	31.9574	14.2734	14.2734	14.5008	16.6759	8.46008	9.13688	10.4487	11.807		Ano7
424	17216010	818.735	1973.15	1100.35	1441.46	1117.37	1128.55	1018.71	1079.83	1020.78	1163.69		785.57	1759.68	1193.88	1193.88	1236.99	1422.54	1046.54	1130.26	1020.76	1153.46		LOC101055829
425	17216012	179.544	432.701	371.189	486.257	371.559	375.274	300.554	318.587	346.612	395.138		191.328	428.574	452.159	452.159	378.527	435.306	337.058	364.022	353.844	399.844		Sept2 //
426	17216031	28.5477	68.7998	20.7502	27.1827	24.825	25.0732	38.4818	40.7907	38.293	43.6541		33.4084	74.8347	22.0662	22.0662	19.1799	22.0569	22.0415	23.8048	24.1532	27.2932		Farp2
427	17216061	74.0832	178.541	41.1805	53.9464	35.3382	35.6916	34.0465	36.0893	43.2856	49.3456		69.9872	156.771	45.8279	45.8279	49.345	56.7468	40.1283	43.3386	40.5567	45.8291		---
428	17216063	39.7555	95.8108	43.4009	56.8552	42.1739	42.5956	43.4145	46.0194	42.363	48.2939		44.3682	99.3848	40.653	40.653	35.1584	40.4321	42.7585	46.1791	41.1424	46.4909		Bok
429	17216070	112.668	271.529	145.91	191.142	154.059	155.599	146.999	155.818	145.645	166.035		83.9846	188.126	156.05	156.05	152.136	174.957	150.532	162.574	148.286	167.563		Atg4b
430	17216087	80.979	195.159	150.976	197.778	119.652	120.848	111.955	118.673	117.683	134.159		137.16	307.238	174.536	174.536	97.8391	112.515	135.898	146.77	146.224	165.234		Ing5
431	17216096	32.2624	77.7524	49.4297	64.7529	59.0375	59.6278	49.4646	52.4325	47.6805	54.3558		50.7901	113.77	52.9909	52.9909	41.2951	47.4894	48.4268	52.3009	51.9904	58.7491		D2hgdh
432	17216113	12.8444	30.9549	41.5308	54.4054	76.0045	76.7645	49.7529	52.7381	86.0792	98.1303		120.366	269.62	109.427	109.427	112.095	128.909	64.1438	69.2753	114.842	129.772		Gal3st2
433	17216120	9.66227	23.2861	11.5747	15.1628	12.4018	12.5259	12.8949	13.6686	12.473	14.2192		14.7191	32.9709	9.33801	9.33801	16.9534	19.4964	9.54499	10.3086	20.4708	23.132		Gm9994
434	17216133	25.853	62.3057	14.6916	19.246	17.4857	17.6606	11.3125	11.9912	16.3306	18.6169		10.5709	23.6789	10.6824	10.6824	8.81449	10.1367	12.3238	13.3097	17.1755	19.4083		Gm6086
435	17216144	17.8264	42.9615	23.5637	30.8685	23.8562	24.0948	22.7531	24.1183	21.7124	24.7521		27.9212	62.5434	23.327	23.327	23.2435	26.73	20.4209	22.0545	23.0323	26.0265		Neu4
436	17216153	5.56471	13.4109	10.5308	13.7953	9.12493	9.21618	6.25933	6.63489	9.50933	10.8406		5.78791	12.9649	6.23201	6.23201	6.86147	7.8907	5.70008	6.15608	6.42958	7.26543		4930440C22Rik
437	17216158	148.538	357.976	114.376	149.832	82.8897	83.7186	96.2277	102.001	109.076	124.346		154.767	346.679	117.386	117.386	103.451	118.968	115.864	125.133	127.598	144.185		Fam174a
438	17216165	0.00828345	0.0199631	1.30573	1.7105	2.61491	2.64106	1.92968	2.04546	1.0809	1.23223		10.0454	22.5016	2.262	2.262	4.28206	4.92437	0.942257	1.01764	5.17228	5.84467		---
439	17216167	4.90643	11.8245	0.706772	0.925871	0.000793516	0.000801451	1.0187	1.07982	0.00205419	0.00234177		0.230261	0.515784	0.202014	0.202014	0.474521	0.545699	0.632922	0.683556	0.833602	0.941971		---
440	17216169	11.2408	27.0903	14.9417	19.5737	10.8314	10.9397	12.2999	13.0379	14.5907	16.6334		15.9218	35.6649	10.939	10.939	14.1605	16.2845	14.3011	15.4452	13.546	15.307		Gm5101
441	17216172	2.44882	5.90167	2.80681	3.67692	5.42863	5.48291	3.10919	3.29574	3.28536	3.74531		6.22909	13.9532	2.75857	2.75857	2.53828	2.91902	2.70045	2.91649	6.76084	7.63975		Gm7133
442	17216186	6.87792	16.5758	9.04999	11.8555	5.44227	5.49669	4.76466	5.05054	5.10409	5.81866		4.57364	10.2449	7.03923	7.03923	5.15808	5.93179	5.41388	5.84699	8.05505	9.1022		Gm7135
443	17216201	35.5908	85.7738	48.5358	63.582	59.5396	60.135	63.7015	67.5236	67.9877	77.506		41.5043	92.9696	63.605	63.605	60.7248	69.8335	60.1062	64.9147	68.42	77.3146		Gin1
444	17216215	2.7479	6.62244	5.82799	7.63467	4.83566	4.88402	8.14214	8.63067	9.17995	10.4651		5.99784	13.4352	6.3037	6.3037	4.59803	5.28773	7.07475	7.64073	9.89706	11.1837		---
445	17216217	14.0258	33.8021	8.08152	10.5868	1.36598	1.37964	8.2975	8.79535	5.07048	5.78034		8.48278	19.0014	6.26498	6.26498	6.31607	7.26349	0.0129055	0.013938	3.98949	4.50813		---
446	17216219	13.3814	32.2491	8.48735	11.1184	14.3759	14.5197	10.8903	11.5437	9.54784	10.8845		14.3462	32.1354	8.27748	8.27748	8.57095	9.8566	8.94412	9.65965	9.77251	11.0429		1810006J02Rik
447	17216223	5.66901	13.6623	8.96647	11.7461	9.66407	9.76071	3.34702	3.54784	8.08303	9.21465		10.2934	23.0571	8.61551	8.61551	5.8096	6.68104	10.6425	11.4939	7.50708	8.483		Slco6d1
448	17216240	52.8351	127.332	50.168	65.7201	52.4646	52.9893	57.0334	60.4554	62.9106	71.7181		60.0989	134.622	66.7701	66.7701	81.6204	93.8634	64.8882	70.0793	61.778	69.8091		---
449	17216242	1.38314	3.33336	3.0008	3.93104	1.89398	1.91292	1.21667	1.28967	1.64349	1.87358		0.00134183	0.0030057	2.33503	2.33503	0.509331	0.58573	1.41212	1.52509	2.52616	2.85456		---
450	17216244	32.5712	78.4966	37.0181	48.4937	50.4411	50.9455	35.8445	37.9952	42.5743	48.5347		30.7919	68.9737	61.3955	61.3955	60.2045	69.2351	43.1471	46.5988	18.4686	20.8695		Gm20253
451	17216246	20.9197	50.4165	20.1936	26.4536	20.0945	20.2954	21.7285	23.0322	32.2754	36.794		39.1336	87.6592	13.1198	13.1198	22.71	26.1165	17.076	18.442	14.6191	16.5196		Cntnap5b
452	17216272	103.181	248.667	102.645	134.465	99.4043	100.398	101.059	107.123	129.533	147.667		108.768	243.641	116.882	116.882	111.276	127.968	101.746	109.886	123.685	139.764		---
453	17216274	3.55091	8.55768	4.05774	5.31564	8.02278	8.103	7.63692	8.09513	7.83802	8.93534		5.48046	12.2762	7.24653	7.24653	5.78887	6.6572	10.0537	10.858	5.44876	6.15709		Gm20268
454	17216278	9.13208	22.0083	4.12683	5.40615	4.03602	4.07638	5.73537	6.07949	3.73638	4.25947		3.78649	8.48174	6.71583	6.71583	4.28697	4.93001	3.97916	4.29749	8.28538	9.36248		---
455	17216280	36.2021	87.2471	28.07	36.7717	29.779	30.0768	24.3377	25.798	18.3823	20.9558		42.3946	94.9639	23.3282	23.3282	23.2427	26.7291	22.7962	24.6199	29.2677	33.0725		Cdh20
456	17216296	31.4243	75.7326	40.0598	52.4784	41.1724	41.5841	30.4643	32.2922	37.0279	42.2117		67.0531	150.199	41.8203	41.8203	37.2108	42.7925	34.8198	37.6054	35.6703	40.3074		Gm17634
457	17216299	69.3418	167.114	85.7604	112.346	107.133	108.204	93.9824	99.6213	92.3232	105.248		72.9923	163.503	105.891	105.891	112.253	129.091	85.9172	92.7906	66.2318	74.8419		Gm3608
458	17216301	319.48	769.946	179.159	234.698	198.904	200.893	184.881	195.974	181.911	207.379		357.737	801.33	186.235	186.235	191.919	220.707	177.165	191.338	148.631	167.953		---
459	17216303	99.1837	239.033	128.167	167.899	113.265	114.397	109.612	116.189	112.974	128.79		91.2306	204.357	103.789	103.789	104.216	119.849	110.88	119.751	93.699	105.88		2310035C23Rik
460	17216339	72.4346	174.567	221.02	289.536	118.402	119.586	98.7474	104.672	88.82	101.255		60.6399	135.833	96.609	96.609	92.2062	106.037	72.8642	78.6933	58.0258	65.5692		Tnfrsf11a
461	17216351	8.13768	19.6118	4.79226	6.27786	1.7886	1.80648	0.778336	0.825036	0.434613	0.495459		14.0627	31.5005	2.82695	2.82695	2.69294	3.09688	1.13886	1.22997	1.89778	2.1445		---
462	17216353	111.48	268.667	216.274	283.32	169.991	171.691	169.989	180.189	162.576	185.336		134.226	300.667	218.114	218.114	166.452	191.419	197.602	213.41	169.462	191.492		Zcchc2
463	17216373	135.172	325.765	427.674	560.252	251.552	254.067	249.101	264.047	264.949	302.041		147.899	331.294	267.303	267.303	240.843	276.969	256.397	276.909	252.128	284.905		Phlpp1
464	17216395	22.2181	53.5456	27.0679	35.459	21.6117	21.8278	30.752	32.5971	33.4419	38.1237		25.6584	57.4748	28.2106	28.2106	27.3461	31.4481	35.3914	38.2227	46.6695	52.7366		D630008O14Rik
465	17216402	4.38566	10.5694	12.0955	15.8451	6.13025	6.19155	8.13058	8.61841	9.36984	10.6816		10.4017	23.2998	9.7682	9.7682	8.03194	9.23673	5.52069	5.96234	11.3655	12.843		Serpinb5
466	17216412	14.2791	34.4127	30.3539	39.7636	22.2274	22.4497	25.9895	27.5489	19.9221	22.7112		29.0169	64.9978	26.6017	26.6017	23.4774	26.999	25.8459	27.9136	27.0701	30.5892		Serpinb12
467	17216425	5.13748	12.3813	4.28667	5.61554	6.45025	6.51475	3.64171	3.86021	7.33769	8.36497		4.28242	9.59263	5.07236	5.07236	5.01977	5.77274	4.94983	5.34582	5.91653	6.68568		Serpinb13
468	17216436	16.0737	38.7375	13.8775	18.1795	13.6638	13.8004	14.3363	15.1964	10.6694	12.1632		16.4481	36.8437	8.99523	8.99523	10.7381	12.3488	12.656	13.6685	16.7598	18.9385		Serpinb11
469	17216447	10.5514	25.4289	15.4269	20.2093	13.9698	14.1095	10.0324	10.6344	14.2464	16.2409		11.6872	26.1793	7.9631	7.9631	13.018	14.9707	11.9752	12.9332	23.2423	26.2638		Serpinb7
470	17216458	17.8203	42.947	12.4812	16.3504	9.64897	9.74546	13.5402	14.3526	14.5983	16.6421		27.6468	61.9289	9.44596	9.44596	12.1667	13.9917	11.069	11.9545	10.4176	11.7719		Serpinb2
471	17216469	224.642	541.387	4.77971	6.26142	6.87151	6.94022	21.1664	22.4364	25.305	28.8477		171.704	384.616	7.09127	7.09127	6.11547	7.0328	6.5883	7.11537	9.64767	10.9019		Serpinb10
472	17216478	18.0088	43.4013	9.38343	12.2923	8.96607	9.05573	8.99229	9.53183	8.83147	10.0679		18.9513	42.4509	6.17103	6.17103	7.81654	8.98902	5.99216	6.47153	8.66986	9.79694		Serpinb8
473	17216490	9.7881	23.5893	9.80293	12.8418	9.3306	9.42391	10.3441	10.9647	10.0445	11.4508		13.953	31.2548	4.44551	4.44551	8.55901	9.84287	9.11706	9.84642	13.4778	15.2299		Gm15389
474	17216494	0.00296254	0.00713971	0.061055	0.079982	0.00129683	0.0013098	0.00111959	0.00118677	0.542057	0.617945		2.16529	4.85025	1.57749	1.57749	0.312259	0.359098	0.944196	1.01973	1.26641	1.43104		---
475	17216496	5.66144	13.6441	4.15637	5.44484	3.97904	4.01883	9.00661	9.547	6.43424	7.33503		6.85843	15.3629	6.45843	6.45843	6.03851	6.94429	8.8564	9.56491	6.87454	7.76823		---
476	17216498	10.6064	25.5614	11.2418	14.7268	13.5381	13.6735	10.5886	11.224	14.5105	16.5419		14.0191	31.4029	12.3273	12.3273	16.1372	18.5578	16.4372	17.7522	11.2529	12.7158		Cdh7
477	17216525	28.3693	68.3699	13.8026	18.0814	17.3439	17.5173	13.9679	14.806	25.5825	29.1641		25.3639	56.8151	23.0323	23.0323	25.9245	29.8131	21.851	23.5991	20.9094	23.6277		---
478	17216527	17.4833	42.1348	9.21013	12.0653	12.1085	12.2296	11.1883	11.8596	10.4828	11.9504		15.0871	33.795	8.25717	8.25717	13.486	15.5089	9.87145	10.6612	18.5618	20.9748		Cntnap5a
479	17216554	12.0599	29.0642	7.93848	10.3994	5.7846	5.84245	9.8788	10.4715	4.39917	5.01505		21.572	48.3212	14.3073	14.3073	19.7911	22.7598	5.87394	6.34386	6.39439	7.22566		---
480	17216556	2.3158	5.58107	2.66784	3.49487	4.03856	4.07895	3.26425	3.46011	3.67087	4.18479		1.02899	2.30493	6.12143	6.12143	3.50096	4.0261	1.92232	2.0761	3.50719	3.96312		Gm7145
481	17216563	255.545	615.863	625.56	819.484	471.977	476.697	324.711	344.193	280.301	319.543		264.169	591.738	595.202	595.202	456.726	525.235	313.085	338.131	289.376	326.995		Mki67ip
482	17216574	166.839	402.081	247.093	323.692	301.443	304.457	339.458	359.826	420.245	479.079		157.26	352.263	292.415	292.415	298.184	342.912	377.233	407.412	400.26	452.294		Clasp1
483	17216620	19.5129	47.0261	34.7007	45.4579	29.003	29.293	27.4982	29.1481	19.1381	21.8175		21.8268	48.8921	20.7578	20.7578	25.4471	29.2641	27.5374	29.7404	22.2618	25.1559		Tfcp2l1
484	17216638	29.8983	72.0549	74.3568	97.4073	59.0908	59.6817	60.5188	64.1499	55.3226	63.0677		59.4528	133.174	62.2139	62.2139	41.9609	48.255	61.8371	66.7841	65.4791	73.9914		Tmem185b
485	17216640	0.973751	2.34674	2.33938	3.06459	3.42113	3.45535	5.4841	5.81315	5.74174	6.54558		2.31945	5.19556	6.80987	6.80987	5.16977	5.94524	4.96859	5.36608	4.46549	5.046		3830432H09Rik
486	17216642	15.5129	37.3862	17.035	22.3158	13.6854	13.8223	13.3183	14.1174	15.5638	17.7427		19.0436	42.6577	17.2676	17.2676	18.5589	21.3427	11.7828	12.7254	15.2218	17.2007		Sctr
487	17216659	29.8321	71.8953	45.1839	59.1909	34.9664	35.316	33.9853	36.0244	25.4377	28.999		24.6457	55.2064	40.554	40.554	32.2715	37.1122	37.6522	40.6644	28.9556	32.7198		3110009E18Rik
488	17216671	48.6175	117.168	34.3761	45.0327	35.269	35.6217	37.3342	39.5743	41.5606	47.379		34.7986	77.9489	32.2124	32.2124	47.8509	55.0285	34.4745	37.2325	41.8765	47.3204		C1ql2
489	17216676	45.8107	110.404	39.1253	51.2541	42.8923	43.3213	39.873	42.2653	36.4083	41.5055		40.812	91.4188	37.0579	37.0579	32.9886	37.9369	37.1233	40.0932	39.575	44.7197		En1
490	17216683	18.4641	44.4984	18.1941	23.8343	15.9882	16.1481	18.6405	19.759	17.469	19.9146		15.6262	35.0028	21.2041	21.2041	17.4059	20.0167	15.2253	16.4433	19.7515	22.3192		B230209K01Rik
491	17216690	66.7748	160.927	54.2304	71.0419	58.0343	58.6146	62.5565	66.3099	64.1886	73.175		57.6063	129.038	49.3165	49.3165	38.1326	43.8525	50.0334	54.0361	58.8107	66.4561		Ccdc93
492	17216718	40.5217	97.6574	68.1084	89.2219	50.6642	51.1708	40.8132	43.262	37.8911	43.1959		42.7917	95.8534	76.0146	76.0146	52.1748	60.001	39.0767	42.2029	36.4489	41.1872		Ddx18
493	17216721	7.08552	17.0761	5.6757	7.43517	9.53965	9.63505	4.2805	4.53733	10.7046	12.2033		9.24213	20.7024	9.49545	9.49545	9.41731	10.8299	7.60645	8.21496	8.66505	9.7915		---
494	17216723	3.90688	9.41558	4.20187	5.50445	3.12645	3.15772	2.81887	2.988	1.73077	1.97308		5.10935	11.445	2.59443	2.59443	0.892922	1.02686	3.46615	3.74344	3.10396	3.50747		---
495	17216727	20.6634	49.7987	36.6902	48.0641	43.6732	44.11	60.7913	64.4388	80.4429	91.7049		27.7691	62.2028	31.4537	31.4537	29.2179	33.6006	60.4809	65.3193	72.1415	81.5199		Slc35f5
496	17216745	4.17405	10.0595	8.66212	11.3474	4.899	4.94799	4.53917	4.81152	3.72902	4.25109		10.5384	23.606	9.16346	9.16346	9.97098	11.4666	7.19998	7.77598	9.61012	10.8594		Gpr39
497	17216753	107.504	259.083	115.776	151.667	113.265	114.397	116.856	123.867	128.729	146.751		98.3016	220.196	92.0711	92.0711	88.8569	102.185	102.145	110.316	105.48	119.193		Mgat5
498	17216775	248.054	597.811	13.9285	18.2464	9.30249	9.39552	12.9472	13.724	6.71416	7.65415		142.138	318.389	15.8798	15.8798	10.2409	11.777	7.12646	7.69658	8.56817	9.68203		---
499	17216777	737.541	1777.47	162.117	212.373	140.529	141.934	118.566	125.68	113.596	129.499		716.265	1604.43	187.169	187.169	121.311	139.508	154.93	167.324	156.845	177.235		---
500	17216779	12.0085	28.9405	9.0519	11.858	7.75326	7.8308	7.6314	8.08928	9.54805	10.8848		11.9453	26.7575	8.72855	8.72855	8.19153	9.42025	6.59311	7.12055	10.8901	12.3058		Acmsd
501	17216792	124.487	300.014	186.608	244.456	190.816	192.724	171.707	182.009	185.9	211.926		147.808	331.089	163.369	163.369	142.712	164.118	176.838	190.985	164.944	186.387		Ccnt2
502	17216809	129.873	312.994	151.463	198.416	144.921	146.37	168.228	178.322	189.744	216.308		160.886	360.385	164.631	164.631	152.263	175.103	180.353	194.782	198.49	224.294		Rab3gap1
503	17216834	3151.03	7593.97	3942.63	5164.84	3906.93	3946	3979.99	4218.79	4106.18	4681.05		3121.15	6991.38	3433.97	3433.97	3443.71	3960.27	3968.09	4285.54	4203.07	4749.47		Rpl28 // Rpl28-ps1 // Rpl28-ps3
504	17216836	307.23	740.423	552.807	724.177	613.43	619.564	541.958	574.475	526.227	599.899		328.123	734.996	586.416	586.416	450.126	517.644	520.116	561.725	509.961	576.255		R3hdm1
505	17216868	4.41076	10.6299	9.60748	12.5858	8.44545	8.52991	11.5327	12.2247	9.97669	11.3734		19.0856	42.7516	7.3787	7.3787	9.21745	10.6001	5.50693	5.94749	5.18249	5.85622		Mir128-1
506	17216870	321.596	775.046	885.116	1159.5	610.152	616.253	605.637	641.975	709.582	808.923		297.323	666.003	694.192	694.192	490.833	564.458	523.212	565.069	559.621	632.372		Ubxn4
507	17216886	14.5298	35.0169	19.17	25.1127	22.3548	22.5783	12.7276	13.4912	18.3318	20.8982		25.3173	56.7107	18.5495	18.5495	20.4727	23.5436	10.4914	11.3307	11.2727	12.7381		---
508	17216888	8.67976	20.9182	11.9293	15.6273	6.83277	6.9011	7.87989	8.35268	10.1849	11.6107		11.4132	25.5655	10.5036	10.5036	10.3448	11.8965	11.6733	12.6072	13.2108	14.9282		Thsd7b
509	17216926	28.6227	68.9807	20.825	27.2807	17.5003	17.6753	15.5537	16.4869	21.8694	24.9311		29.7301	66.5954	18.5954	18.5954	18.15	20.8725	15.8913	17.1626	22.0891	24.9606		Daf2
510	17216931	27.1389	65.4046	15.2043	19.9177	20.1222	20.3234	16.4189	17.404	22.1664	25.2697		28.3825	63.5767	16.7201	16.7201	18.6286	21.4229	15.8511	17.1192	28.4263	32.1217		Gm16083
511	17216937	37.6222	90.6696	61.1554	80.1136	49.5194	50.0146	52.6191	55.7762	47.7211	54.4021		41.4705	92.8939	47.9185	47.9185	46.7597	53.7737	51.9774	56.1356	53.0063	59.8971		Yod1
512	17216942	22.7363	54.7944	44.8167	58.7099	40.7598	41.1674	41.7278	44.2314	36.3607	41.4512		31.2749	70.0558	38.9958	38.9958	40.0956	46.1099	37.5779	40.5841	41.2111	46.5686		AA986860
513	17216949	143.112	344.899	18.6515	24.4334	10.2541	10.3567	16.6689	17.669	12.3857	14.1198		17.6954	39.6376	12.8105	12.8105	19.1143	21.9815	8.07276	8.71858	19.1523	21.6422		Fcamr
514	17216960	11.6451	28.0646	32.9244	43.1309	34.7242	35.0714	32.0676	33.9916	34.7717	39.6397		24.5392	54.9678	21.7817	21.7817	25.629	29.4733	39.7341	42.9128	38.4092	43.4024		Pigr
515	17216976	804.404	1938.61	380.454	498.394	647.661	654.138	664.231	704.085	591.884	674.747		1062.09	2379.07	604.854	604.854	623.314	716.811	691.229	746.528	673.58	761.145		Faim3
516	17216990	26.3294	63.4538	194.347	254.594	540.522	545.927	846.679	897.479	698.001	795.721		20.182	45.2076	226.418	226.418	314.02	361.123	467.177	504.551	441.184	498.538		Il10
517	17216998	47.6363	114.803	80.5957	105.58	128.318	129.601	123.859	131.291	120.716	137.616		37.9278	84.9583	115.981	115.981	123.113	141.58	132.461	143.058	128.983	145.75		Eif2d
518	17217022	8.4966	20.4768	16.2771	21.323	35.885	36.2438	37.6172	39.8742	30.3418	34.5897		3.33876	7.47883	30.9513	30.9513	30.807	35.4281	31.1577	33.6503	29.8012	33.6754		Fam72a
519	17217030	5.43395	13.0958	4.11386	5.38916	4.88549	4.93434	5.76175	6.10746	6.06308	6.91191		5.85428	13.1136	8.05441	8.05441	10.284	11.8265	3.97595	4.29403	6.84346	7.73311		Avpr1b
520	17217035	269.424	649.312	74.2719	97.2961	68.2884	68.9713	78.8781	83.6108	78.1235	89.0607		495.046	1108.9	73.1203	73.1203	45.5885	52.4268	75.1917	81.2071	73.2088	82.726		Ctse
521	17217048	174.796	421.259	5.31643	6.96453	4.6628	4.70943	6.95357	7.37078	7.81149	8.9051		150.772	337.728	7.94786	7.94786	8.17301	9.39896	5.64841	6.10028	7.04026	7.9555		5430435G22Rik
522	17217058	20.4594	49.3071	37.3227	48.8927	29.4416	29.736	25.4817	27.0106	23.9351	27.286		26.1395	58.5526	30.1017	30.1017	27.3326	31.4325	22.0998	23.8678	22.4772	25.3992		Slc26a9
523	17217083	5.85746	14.1165	13.9614	18.2894	12.9451	13.0746	8.70742	9.22987	12.7422	14.5261		7.00606	15.6936	7.41991	7.41991	8.98699	10.335	12.0331	12.9957	12.5074	14.1334		Pm20d1
524	17217101	108.095	260.509	150.351	196.959	245.93	248.39	351.666	372.766	268.185	305.731		99.4147	222.689	182.189	182.189	148.101	170.316	239.642	258.813	230.301	260.24		Slc41a1
525	17217116	113.753	274.144	84.9941	111.342	123.741	124.979	133.382	141.384	136.475	155.582		100.379	224.848	108.293	108.293	144.14	165.761	129.471	139.829	132.42	149.634		Rab7l1
526	17217127	317.663	765.567	309.103	404.925	525.793	531.051	525.414	556.939	479.814	546.988		347.764	778.991	562.696	562.696	554.403	637.564	543.139	586.59	491.907	555.854		Nucks1
527	17217136	176.026	424.223	10.3206	13.52	11.3766	11.4904	6.18525	6.55636	12.135	13.8339		138.628	310.527	7.32382	7.32382	11.2192	12.902	9.61993	10.3895	11.2536	12.7165		Slc45a3
528	17217145	323.019	778.475	366.337	479.901	364.124	367.766	491.377	520.86	550.305	627.348		389.697	872.921	363.087	363.087	372.265	428.105	480.213	518.63	511.067	577.506		Elk4
529	17217155	44.2342	106.604	46.8179	61.3314	40.6815	41.0883	40.6039	43.0401	44.9434	51.2354		39.5533	88.5995	52.3397	52.3397	67.7839	77.9514	44.1825	47.7171	38.2075	43.1745		---
530	17217158	0.00934009	0.0225096	1.86464	2.44268	8.87066	8.95937	2.09058	2.21601	6.40748	7.30453		1.24651	2.79219	5.85091	5.85091	0.319348	0.36725	3.39934	3.67129	1.11371	1.25849		---
531	17217160	29.9748	72.2392	27.3094	35.7754	23.7429	23.9803	21.9051	23.2194	21.1271	24.0849		30.7192	68.8109	23.516	23.516	29.1544	33.5275	28.1097	30.3585	26.9462	30.4492		Lemd1
532	17217169	11.614	27.9897	7.05929	9.24767	7.00068	7.07069	9.88833	10.4816	11.1667	12.73		6.94555	15.558	5.95163	5.95163	6.72698	7.73603	6.64152	7.17284	5.7039	6.44541		Mir135b
533	17217171	97.3747	234.673	113.42	148.581	94.8233	95.7716	105.933	112.289	99.6358	113.585		107.332	240.424	86.0603	86.0603	104.384	120.041	88.7133	95.8104	102.317	115.618		Gm7241
534	17217174	20.9088	50.3903	18.8284	24.6652	18.9541	19.1437	9.8705	10.4627	14.9533	17.0468		22.0074	49.2966	14.5104	14.5104	9.81463	11.2868	13.3986	14.4705	13.7356	15.5212		Klhdc8a
535	17217182	133.274	321.191	308.835	404.574	232.302	234.625	194.889	206.583	168.473	192.059		147.744	330.945	228.351	228.351	214.949	247.191	197.035	212.798	191.301	216.17		Nuak2
536	17217193	10.4718	25.2369	15.8524	20.7667	12.6396	12.766	9.94132	10.5378	10.0036	11.4041		18.7187	41.9299	12.4541	12.4541	12.4412	14.3074	7.52437	8.12632	10.5728	11.9473		Gm15849
537	17217197	44.014	106.074	37.7034	49.3915	44.5572	45.0027	47.0306	49.8524	46.5419	53.0578		49.5613	111.017	36.9898	36.9898	28.4444	32.7111	42.6219	46.0317	57.7383	65.2443		Dstyk
538	17217216	137.642	331.718	329.266	431.338	350.075	353.575	351.904	373.018	401.516	457.728		166.357	372.639	351.892	351.892	289.745	333.207	440.334	475.561	465.093	525.555		Rbbp5
539	17217232	14.4389	34.7977	31.5839	41.3749	29.0388	29.3291	26.5465	28.1393	33.0354	37.6603		14.2118	31.8343	34.4928	34.4928	26.1718	30.0975	29.3136	31.6587	34.1718	38.6141		Tmem81
540	17217237	19.9343	48.0416	13.8784	18.1807	13.6369	13.7733	11.5381	12.2304	13.4727	15.3589		12.2377	27.4123	13.1448	13.1448	14.2905	16.4341	11.4262	12.3403	14.135	15.9726		Gm10538
541	17217241	42.3792	102.134	51.5595	67.543	59.0332	59.6235	50.5242	53.5557	49.5916	56.5344		54.3968	121.849	54.6088	54.6088	51.8796	59.6616	52.7657	56.9869	48.0054	54.2461		Lrrn2
542	17217247	118.599	285.823	95.1304	124.621	156.019	157.579	142.766	151.332	115.795	132.006		132.268	296.28	119.947	119.947	146.863	168.893	119.185	128.72	130.988	148.016		Pik3c2b
543	17217283	282.006	679.635	512.165	670.937	403.365	407.398	467.603	495.66	411.535	469.15		253.146	567.046	434.05	434.05	368.016	423.218	477.819	516.045	476.13	538.027		Ppp1r15b
544	17217291	60.4056	145.577	67.2228	88.0619	57.025	57.5952	59.3732	62.9356	55.967	63.8024		104.092	233.166	56.4904	56.4904	53.0806	61.0427	62.3261	67.3122	57.5553	65.0375		Plekha6
545	17217321	18.3722	44.2769	15.4021	20.1768	18.9897	19.1796	19.7676	20.9537	15.7837	17.9934		19.7558	44.2529	12.801	12.801	22.4888	25.8621	16.3253	17.6314	9.61155	10.861		Golt1a
546	17217329	15.6633	37.7485	20.3292	26.6313	17.8874	18.0662	15.9569	16.9143	15.432	17.5924		25.1394	56.3123	14.64	14.64	24.8981	28.6328	20.2089	21.8256	19.7577	22.3262		Kiss1
547	17217335	10.9608	26.4154	12.3716	16.2068	10.3965	10.5005	12.2427	12.9773	11.5249	13.1383		15.6463	35.0477	13.091	13.091	8.98751	10.3356	13.1468	14.1986	15.0121	16.9637		Ren1 // Ren2
548	17217350	7.1127	17.1416	9.60422	12.5815	8.84866	8.93714	7.91736	8.3924	7.60307	8.6675		2.31244	5.17987	13.2643	13.2643	9.60417	11.0448	19.867	21.4564	28.2181	31.8865		Etnk2
549	17217364	0.706149	1.70182	0.811006	1.06242	0.795347	0.803301	1.59978	1.69576	2.21497	2.52507		0.471098	1.05526	1.50066	1.50066	2.12236	2.44072	2.61871	2.82821	4.2911	4.84895		---
550	17217366	28.7534	69.2956	33.2293	43.5304	30.5427	30.8482	28.7913	30.5187	24.1893	27.5758		41.8299	93.699	25.5926	25.5926	21.3839	24.5915	22.9416	24.7769	29.8392	33.7184		---
551	17217369	13.8111	33.2847	14.9524	19.5876	19.0891	19.28	14.25	15.105	14.3922	16.4071		11.6805	26.1644	16.076	16.076	18.8109	21.6325	14.1121	15.2411	20.2974	22.9361		Gm15851
552	17217373	16.9984	40.9662	19.2675	25.2404	16.9785	17.1483	20.1034	21.3097	16.1326	18.3911		20.2986	45.4689	18.5318	18.5318	17.9766	20.673	20.2991	21.923	15.6477	17.6819		Fmod
553	17217380	2126.08	5123.86	1913.26	2506.37	2207.55	2229.62	1874.31	1986.77	2108.79	2404.02		2128.84	4768.6	2106.43	2106.43	2331.34	2681.04	2059.85	2224.64	1832.96	2071.24		Gm8618
554	17217383	12.5148	30.1608	15.5455	20.3647	6.30686	6.36993	9.08337	9.62837	10.407	11.864		8.16212	18.2831	8.2117	8.2117	13.5975	15.6372	9.2987	10.0426	8.29352	9.37168		Chit1
555	17217399	23.1533	55.7995	20.2143	26.4808	14.2406	14.383	13.8442	14.6749	13.363	15.2338		25.8376	57.8762	23.9994	23.9994	20.6576	23.7562	16.9892	18.3483	14.7254	16.6397		Chi3l1
556	17217415	36.0099	86.7838	35.8606	46.9773	28.2855	28.5683	25.5839	27.1189	30.1243	34.3417		31.275	70.056	33.0904	33.0904	44.0377	50.6434	26.9578	29.1144	28.5672	32.2809		Mybph
557	17217428	97.6943	235.443	41.5348	54.4106	33.9321	34.2715	43.3163	45.9153	50.6599	57.7523		67.8079	151.89	40.519	40.519	54.268	62.4082	38.9886	42.1077	39.4869	44.6202		Myog
558	17217434	7.75557	18.6909	7.85069	10.2844	14.3559	14.4994	13.9334	14.7694	14.5483	16.585		12.2827	27.5132	19.7102	19.7102	18.3054	21.0512	15.6257	16.8757	13.4895	15.2431		4933406M09Rik
559	17217440	81.3497	196.053	51.9387	68.0398	67.7364	68.4137	139.701	148.083	340.257	387.893		71.6245	160.439	57.4818	57.4818	47.8451	55.0218	352.067	380.232	452.562	511.395		Cyb5r1
560	17217455	512.773	1235.78	306.389	401.37	277.425	280.199	305.717	324.06	307.332	350.358		416.783	933.594	314.301	314.301	279.423	321.336	325.423	351.457	326.185	368.589		Adipor1
561	17217469	23.4654	56.5516	47.7696	62.5782	50.6024	51.1085	46.8208	49.63	45.0476	51.3543		26.5779	59.5346	59.858	59.858	47.8342	55.0094	53.2126	57.4697	49.5578	56.0003		Klhl12
562	17217487	92.1157	221.999	200.057	262.075	195.558	197.514	204.137	216.385	157.639	179.709		95.0794	212.978	225.827	225.827	137.448	158.065	193.323	208.789	214.515	242.402		Rabif
563	17217495	6.44446	15.5311	27.5517	36.0928	16.557	16.7226	12.3793	13.122	18.4395	21.0211		16.6995	37.4069	20.5505	20.5505	13.8402	15.9162	15.8784	17.1486	12.2486	13.8409		---
564	17217497	16.3006	39.2845	5.86669	7.68537	1.82592	1.84418	1.75666	1.86206	5.98357	6.82127		20.0719	44.961	4.31977	4.31977	9.48686	10.9099	7.28624	7.86914	4.33935	4.90347		LOC100503055
565	17217500	85.8797	206.97	85.6061	112.144	71.5886	72.3045	113.181	119.972	219.57	250.309		88.5368	198.322	71.0119	71.0119	53.8069	61.878	177.342	191.53	224.438	253.615		Kdm5b
566	17217536	55.5219	133.808	38.3687	50.263	30.7795	31.0873	40.1867	42.5979	43.7715	49.8995		68.2902	152.97	36.6013	36.6013	49.5717	57.0075	38.8681	41.9775	44.1474	49.8865		Syt2
567	17217552	25.6066	61.712	26.126	34.2251	44.2877	44.7306	49.6502	52.6292	45.7586	52.1648		29.0465	65.0642	32.8261	32.8261	55.9173	64.3049	39.557	42.7215	35.9087	40.5768		Ube2t
568	17217562	12.7456	30.717	37.6949	49.3803	30.0517	30.3522	33.6387	35.657	36.4323	41.5329		5.00829	11.2186	33.0363	33.0363	46.9928	54.0417	38.0337	41.0764	38.258	43.2315		Gm10535
569	17217566	83.9212	202.25	130.268	170.65	253.42	255.954	315.411	334.335	306.519	349.432		77.3832	173.338	154.851	154.851	180.178	207.204	298.017	321.859	267.006	301.717		Ptpn7
570	17217580	276.106	665.416	270.672	354.58	210.227	212.329	198.871	210.803	191.598	218.422		221.986	497.248	209.632	209.632	130.101	149.616	205.634	222.085	201.867	228.11		Arl8a
571	17217590	31.2623	75.3421	59.9666	78.5563	47.5926	48.0685	36.0457	38.2085	43.43	49.5102		46.5018	104.164	32.116	32.116	29.6097	34.0511	39.1382	42.2692	47.9357	54.1673		Arl8a
572	17217592	5.6832	13.6965	10.0889	13.2165	10.4758	10.5805	6.34053	6.72096	9.91258	11.3003		12.1263	27.163	7.41781	7.41781	9.10327	10.4688	8.78258	9.48519	8.13396	9.19137		Rnpep
573	17217596	18.218	43.9055	22.5692	29.5657	26.2196	26.4818	35.185	37.2962	27.7124	31.5922		12.111	27.1287	31.4036	31.4036	27.6575	31.8062	30.4527	32.8889	29.4532	33.2821		Lmod1
574	17217602	22.9676	55.3519	28.6025	37.4693	19.2615	19.4541	24.3676	25.8296	24.5312	27.9656		23.4747	52.5832	16.3056	16.3056	22.5759	25.9622	15.9756	17.2536	20.6152	23.2951		Gm4793
575	17217610	418.014	1007.41	526.252	689.391	532.176	537.497	596.646	632.445	530.212	604.441		430.74	964.858	539.307	539.307	528.342	607.593	632.778	683.4	554.76	626.879		Csrp1
576	17217619	43.1133	103.903	139.597	182.872	100.244	101.246	86.4242	91.6096	102.756	117.141		73.6973	165.082	93.5773	93.5773	84.4632	97.1327	97.8003	105.624	124.582	140.777		Phlda3
577	17217625	20.4855	49.3701	23.6368	30.9643	23.1132	23.3443	19.4008	20.5648	24.4905	27.9191		26.249	58.7978	20.4622	20.4622	29.0199	33.3729	17.762	19.183	20.9154	23.6344		Tnni1
578	17217639	39.5094	95.2177	298.405	390.91	96.8559	97.8244	85.5916	90.7271	96.3905	109.885		57.8359	129.552	84.0321	84.0321	71.3172	82.0148	62.7453	67.7649	70.9814	80.209		Lad1
579	17217651	44.7865	107.936	54.1334	70.9148	42.6324	43.0587	37.7687	40.0348	42.6054	48.5702		56.2216	125.936	51.3988	51.3988	63.5024	73.0277	49.1197	53.0493	34.931	39.472		Tnnt2
580	17217666	32.9647	79.445	31.0932	40.7321	36.9735	37.3432	47.2603	50.0959	40.343	45.991		34.8879	78.1488	35.7475	35.7475	36.9166	42.4541	43.5906	47.0779	46.4476	52.4858		Tmem9
581	17217678	29.097	70.1237	33.7573	44.2221	31.9388	32.2582	36.5838	38.7788	40.9069	46.6339		25.5984	57.3404	26.6206	26.6206	34.3385	39.4893	33.5849	36.2717	33.3877	37.7281		Cacna1s
582	17217728	294.972	710.883	347.255	454.904	302.211	305.233	388.742	412.067	401.857	458.117		345.487	773.892	231.676	231.676	226.457	260.425	398.603	430.491	411.383	464.863		Kif21b
583	17217768	50.2229	121.037	55.5147	72.7243	56.0877	56.6486	49.2547	52.21	41.2787	47.0577		69.3281	155.295	47.5517	47.5517	40.8614	46.9906	46.3271	50.0333	58.7528	66.3907		---
584	17217771	55.7745	134.416	127.507	167.034	151.92	153.439	113.328	120.128	102.917	117.326		73.3302	164.26	130.283	130.283	64.6251	74.3188	115.031	124.234	132.144	149.323		Gm3878
585	17217774	45.9383	110.711	47.8906	62.7367	51.4293	51.9436	37.5332	39.7852	32.667	37.2404		59.6975	133.722	28.2009	28.2009	35.2469	40.5339	41.1263	44.4164	48.0029	54.2433		---
586	17217777	33.6633	81.1285	70.3851	92.2045	56.2176	56.7797	51.2736	54.35	64.5159	73.5481		30.6477	68.6508	68.0805	68.0805	47.9755	55.1718	63.3314	68.3979	61.4108	69.3942		Ddx59
587	17217789	22.5535	54.354	37.5947	49.2491	83.5543	84.3899	99.8679	105.86	84.0508	95.8179		14.9002	33.3765	43.2415	43.2415	69.5902	80.0288	86.7579	93.6985	80.9739	91.5006		Kif14
588	17217821	117.025	282.03	134.193	175.793	151.722	153.239	159.618	169.195	128.969	147.025		82.915	185.73	129.031	129.031	125.859	144.738	160.249	173.069	155.915	176.184		Zfp281
589	17217825	29.5257	71.1569	26.2951	34.4466	34.8382	35.1866	48.5027	51.4128	53.2851	60.745		29.5303	66.148	26.903	26.903	38.8698	44.7002	39.9792	43.1775	37.3244	42.1765		Gm19705
590	17217830	10.7368	25.8757	6.82102	8.93553	7.88267	7.96149	7.88496	8.35805	6.58771	7.50999		10.7798	24.1468	5.57055	5.57055	7.88977	9.07323	7.18818	7.76324	5.7091	6.45128		Gm16880
591	17217836	16.6323	40.0839	23.4093	30.6662	10.71	10.8171	14.6584	15.5379	20.3905	23.2451		18.9895	42.5366	19.9119	19.9119	16.0332	18.4382	19.857	21.4456	14.9338	16.8752		---
592	17217838	3.29365	7.9377	0.00541839	0.00709809	0.0622825	0.0629053	0.00268186	0.00284278	0.272155	0.310257		0.229414	0.513888	0.00180806	0.00180806	0.140951	0.162094	0.0653461	0.0705738	0.00136373	0.00154101		---
593	17217840	18.5352	44.6697	18.9193	24.7843	19.0066	19.1967	21.8709	23.1831	20.6875	23.5838		14.4419	32.3498	20.9391	20.9391	26.2782	30.2199	24.4953	26.455	23.7679	26.8578		A130050O07Rik
594	17217844	2.49912	6.02288	0.410436	0.537672	0.475223	0.479975	0.158571	0.168085	0.00286798	0.0032695		2.44609	5.47925	0.111449	0.111449	0.290434	0.333999	0.791865	0.855215	0.214578	0.242473		Mir181a-1
595	17217846	5.25306	12.6599	11.0269	14.4453	11.3121	11.4252	14.2118	15.0645	14.9193	17.0081		10.2249	22.9038	15.0285	15.0285	13.3821	15.3894	9.73671	10.5156	11.9871	13.5455		Mir181b-1 // A430106G13Rik
596	17217848	9.00499	21.702	15.3373	20.0918	11.1532	11.2647	12.9836	13.7626	11.7826	13.4322		17.7962	39.8635	12.3325	12.3325	20.8991	24.0339	9.42281	10.1766	12.6995	14.3505		Atp6v1g3
597	17217854	141.424	340.832	136.729	179.115	129.527	130.822	147.443	156.289	140.607	160.293		172.157	385.631	160.159	160.159	126.585	145.572	153.9	166.212	160.481	181.343		Dennd1b
598	17217887	7.92873	19.1082	14.5582	19.0713	10.9665	11.0762	7.69207	8.15359	11.3376	12.9248		12.4592	27.9086	14.0211	14.0211	15.1626	17.437	10.423	11.2569	7.96062	8.9955		4930596I21Rik
599	17217891	5.19271	12.5144	30.1108	39.4452	45.5447	46.0001	31.1483	33.0172	42.2061	48.1149		29.2102	65.4309	40.6276	40.6276	37.9435	43.635	36.4909	39.4102	54.883	62.0178		4933436E23Rik
600	17217901	66.5464	160.377	108.892	142.649	96.7944	97.7624	90.5827	96.0177	118.857	135.497		78.5532	175.959	108.554	108.554	83.271	95.7617	117.043	126.406	109.506	123.741		Zbtb41
601	17217914	15.8805	38.2719	17.0133	22.2874	67.7265	68.4038	117.125	124.152	110.548	126.025		17.2205	38.574	29.6312	29.6312	69.1674	79.5425	102.996	111.236	86.8784	98.1725		Aspm
602	17217946	13.388	32.2651	16.4004	21.4846	15.1467	15.2982	14.4972	15.367	11.8948	13.5601		12.32	27.5968	13.7827	13.7827	11.9283	13.7175	14.5507	15.7147	15.6258	17.6571		F13b
603	17217963	5.02726	12.1157	3.66708	4.80387	2.51371	2.53885	3.22263	3.41598	4.98056	5.67783		3.90598	8.74939	2.4013	2.4013	1.86127	2.14046	1.65224	1.78442	3.26124	3.6852		---
604	17217965	0.847189	2.04173	1.61987	2.12203	2.18251	2.20433	3.05691	3.24033	1.69834	1.93611		2.27759	5.10181	1.86902	1.86902	0.440881	0.507013	1.61317	1.74222	2.56912	2.90311		---
605	17217967	45.4594	109.557	20.5693	26.9458	17.6732	17.8499	20.8291	22.0788	15.292	17.4329		37.3585	83.683	17.7276	17.7276	12.7423	14.6536	12.3662	13.3555	15.9916	18.0705		---
606	17217969	3.38712	8.16296	5.16847	6.77069	7.2087	7.28079	7.2641	7.69994	5.9168	6.74515		11.0848	24.83	7.84091	7.84091	6.35822	7.31195	8.47711	9.15528	6.0806	6.87107		Kcnt2
607	17218004	0.0491356	0.118417	0.000944532	0.00123734	1.50858	1.52366	0.0106694	0.0113095	0.554941	0.632633		0.000980957	0.00219734	2.69286	2.69286	0.00135575	0.00155912	1.27815	1.3804	1.69485	1.91518		---
608	17218006	30.1687	72.7065	26.9168	35.261	22.4111	22.6352	23.0409	24.4234	26.6385	30.3679		23.9598	53.6699	23.0762	23.0762	24.852	28.5798	23.2909	25.1542	25.2982	28.587		B3galt2
609	17218013	64.369	155.129	110.488	144.739	121.609	122.825	114.428	121.294	113.362	129.233		55.302	123.876	132.906	132.906	120.844	138.971	108.864	117.573	123.386	139.426		Glrx2
610	17218027	183.959	443.341	370.348	485.156	397.455	401.43	257.013	272.434	219.612	250.357		195.493	437.903	474.626	474.626	432.109	496.926	247.827	267.653	208.824	235.971		Uchl5
611	17218040	20.0925	48.4229	6.04858	7.92364	13.6979	13.8348	6.90801	7.32249	9.84831	11.2271		10.049	22.5098	13.562	13.562	8.03476	9.23998	11.5694	12.4949	5.61939	6.34991		---
612	17218042	24.7672	59.689	67.779	88.7905	82.8999	83.7289	54.4761	57.7446	60.332	68.7784		15.0944	33.8113	83.3583	83.3583	100.594	115.684	71.1766	76.8707	54.5151	61.6021		Gm5263
613	17218044	8.88339	21.409	11.1011	14.5424	9.76809	9.86577	4.67941	4.96017	9.08127	10.3526		8.32065	18.6382	6.6179	6.6179	8.74784	10.06	10.0838	10.8905	9.19951	10.3954		Fam5c
614	17218058	0.330165	0.795697	5.05408	6.62085	4.91569	4.96485	4.20632	4.4587	1.58086	1.80218		3.76322	8.42961	2.64007	2.64007	4.7233	5.43179	4.09027	4.41749	1.28177	1.4484		n-R5s219
615	17218060	321.389	774.546	718.123	940.741	206.514	208.58	198.098	209.984	235.631	268.62		326.363	731.052	345.339	345.339	195.174	224.45	290.219	313.437	316.94	358.142		Ptgs2
616	17218073	50.6611	122.093	55.5573	72.7801	53.8214	54.3596	51.3027	54.3808	62.9699	71.7856		39.5993	88.7025	47.7523	47.7523	65.8022	75.6726	56.9115	61.4644	54.8307	61.9587		Pdc
617	17218079	609.2	1468.17	911.713	1194.34	831.909	840.229	790.123	837.53	861.061	981.61		627.571	1405.76	787.642	787.642	749.5	861.925	797.428	861.223	813.067	918.765		Tpr
618	17218139	31.7998	76.6375	30.1299	39.4701	23.7065	23.9436	24.4534	25.9206	30.7536	35.0591		22.3184	49.9933	28.1502	28.1502	26.3401	30.2911	26.7572	28.8978	22.4043	25.3169		C730036E19Rik
619	17218147	1.35203	3.2584	2.40545	3.15113	3.11865	3.14984	2.90632	3.08069	3.70658	4.22551		2.75383	6.16858	2.5049	2.5049	1.83946	2.11538	3.89751	4.20931	1.84649	2.08654		---
620	17218149	499.714	1204.31	416.428	545.521	542.418	547.842	519.512	550.683	488.364	556.735		558.701	1251.49	457.829	457.829	482.032	554.337	441.586	476.913	434.476	490.958		Ivns1abp
621	17218168	163.883	394.959	389.733	510.551	391.555	395.471	412.428	437.174	453.579	517.081		139.053	311.478	437.025	437.025	382.941	440.382	459.706	496.482	487.778	551.189		Trmt1l
622	17218186	228.574	550.863	272.76	357.316	170.405	172.109	282.098	299.024	479.403	546.519		212.216	475.364	157.064	157.064	163.018	187.47	484.414	523.167	523.572	591.637		Fam129a
623	17218209	93.018	224.173	177.84	232.97	236.185	238.547	328.586	348.301	360.262	410.698		116.403	260.743	179.778	179.778	204.788	235.507	270.159	291.772	250.597	283.175		Edem3
624	17218233	19.3123	46.5427	24.5894	32.2121	19.9122	20.1113	18.689	19.8103	17.2961	19.7175		17.4184	39.0173	17.1766	17.1766	17.568	20.2032	21.739	23.4781	18.3723	20.7607		Colgalt2
625	17218249	13.0112	31.3571	8.89136	11.6477	11.4254	11.5397	10.0747	10.6792	10.0038	11.4043		10.4094	23.3171	10.8234	10.8234	12.3606	14.2147	12.6022	13.6104	7.70674	8.70862		Apobec4
626	17218254	759.343	1830.02	761.381	997.409	624.195	630.437	604.669	640.949	502.596	572.959		826.089	1850.44	733.346	733.346	701.134	806.304	575.205	621.221	592.122	669.098		Arpc5
627	17218261	442.631	1066.74	294.87	386.28	374.529	378.274	395.54	419.272	378.642	431.651		368.072	824.482	359.993	359.993	354.929	408.168	372.469	402.267	391.923	442.873		Ncf2
628	17218277	16.9238	40.7863	26.2584	34.3985	24.651	24.8975	22.9388	24.3151	22.7348	25.9176		31.9449	71.5566	22.4675	22.4675	26.2058	30.1367	16.9217	18.2755	22.2205	25.1092		Nmnat2
629	17218290	8.68644	20.9343	12.9369	16.9474	13.6375	13.7739	9.11721	9.66424	9.0973	10.3709		12.6582	28.3544	14.8949	14.8949	10.0591	11.568	13.1276	14.1778	13.357	15.0935		Shcbp1l
630	17218303	2.36904	5.70938	0.200079	0.262104	1.47794	1.49272	0.700285	0.742302	1.47393	1.68028		0.00451337	0.01011	0.612419	0.612419	0.89475	1.02896	1.33803	1.44507	0.856187	0.967492		---
631	17218305	25.3899	61.1897	27.2391	35.6832	30.7643	31.0719	25.1144	26.6213	22.3513	25.4804		30.973	69.3796	27.4746	27.4746	21.323	24.5214	33.2397	35.8989	26.3933	29.8245		Rgs8
632	17218321	38.3965	92.5355	32.8629	43.0504	50.2255	50.7277	44.4034	47.0676	50.1794	57.2046		36.0538	80.7606	45.4358	45.4358	41.7025	47.9579	45.6494	49.3013	50.9723	57.5987		Rgs16
633	17218328	125.45	302.335	123.094	161.254	109.02	110.111	115.516	122.447	107.671	122.746		129.261	289.544	76.493	76.493	82.3725	94.7284	131.256	141.756	139.454	157.583		Rnasel
634	17218341	15.5304	37.4283	15.3699	20.1346	12.2577	12.3803	21.4221	22.7074	12.5039	14.2545		15.1946	34.0358	13.3686	13.3686	14.9368	17.1774	16.5656	17.8909	20.7156	23.4086		Gm5531
635	17218345	9.87035	23.7875	8.30347	10.8775	7.82453	7.90278	6.45303	6.84021	6.60593	7.53076		7.61978	17.0683	6.40757	6.40757	4.39314	5.05211	4.24907	4.589	5.44059	6.14786		Teddm1
636	17218349	985.898	2376.01	257.343	337.119	260.332	262.935	305.31	323.628	274.207	312.596		911.805	2042.44	260.074	260.074	226.282	260.224	323.884	349.795	346.752	391.83		Glul
637	17218361	38.0155	91.6173	28.0246	36.7122	29.5989	29.8949	27.7382	29.4024	29.963	34.1578		40.8166	91.4291	29.0697	29.0697	27.3731	31.479	27.5024	29.7025	28.0075	31.6484		A930039A15Rik
638	17218363	13.8368	33.3466	16.3319	21.3948	17.399	17.573	13.4388	14.2451	15.0256	17.1291		18.8534	42.2317	15.1828	15.1828	14.8166	17.0391	11.6728	12.6066	18.4464	20.8444		Zfp648
639	17218366	147.673	355.891	227.274	297.729	200.743	202.75	218.1	231.186	193.492	220.581		128.274	287.333	199.047	199.047	190.914	219.551	251.833	271.98	274.398	310.07		Stx6
640	17218377	73.6629	177.528	82.0685	107.51	104.886	105.935	122.389	129.733	131.166	149.529		77.9771	174.669	102.058	102.058	96.1554	110.579	125.897	135.969	124.448	140.626		Acbd6
641	17218391	0.135445	0.326422	0.000989969	0.00129686	0.00153115	0.00154646	0.215736	0.22868	0.000620098	0.000706911		0.000774842	0.00173564	0.000840576	0.000840576	0.00101685	0.00116938	0.000385684	0.000416539	2.96738	3.35314		---
642	17218393	152.386	367.249	350.466	459.111	247.88	250.359	241.552	256.045	260.843	297.361		144.569	323.835	281.036	281.036	204.435	235.1	245.916	265.589	288.365	325.853		Tor1aip2
643	17218412	79.2764	191.056	65.1868	85.3947	49.5224	50.0176	60.9271	64.5827	57.5929	65.6559		87.6343	196.301	53.0569	53.0569	91.252	104.94	41.2469	44.5467	60.2353	68.0659		Nphs2
644	17218423	624.903	1506.02	644.821	844.715	619.121	625.312	653.901	693.135	654.146	745.727		632.434	1416.65	580.558	580.558	637.172	732.748	635.701	686.557	707.224	799.163		Rpl35
645	17218427	3.78264	9.11616	2.68356	3.51546	2.67378	2.70052	6.4381	6.82439	2.49923	2.84912		1.24468	2.78809	1.59449	1.59449	5.53284	6.36276	3.648	3.93984	3.56216	4.02524		LOC100047957
646	17218430	43.4363	104.681	64.6783	84.7285	67.8931	68.572	72.4768	76.8255	69.0012	78.6614		44.9877	100.772	72.8738	72.8738	48.1234	55.3419	64.2903	69.4335	68.4318	77.3279		Abl2
647	17218446	25.6256	61.7577	29.3883	38.4987	22.2154	22.4376	24.1796	25.6304	27.1047	30.8993		31.3116	70.1379	24.4882	24.4882	28.0855	32.2984	29.0384	31.3614	30.4529	34.4118		Fam20b
648	17218449	19.2746	46.4518	22.1771	29.052	20.0447	20.2452	15.7728	16.7192	16.3148	18.5989		47.8622	107.211	21.3374	21.3374	29.167	33.5421	17.4513	18.8474	18.5111	20.9175		Angptl1
649	17218460	43.6244	105.135	17.7862	23.2999	26.0002	26.2602	26.4743	28.0628	27.7822	31.6717		22.7744	51.0146	26.1999	26.1999	30.6037	35.1943	36.1382	39.0292	31.425	35.5102		2810025M15Rik
650	17218465	58.698	141.462	32.9165	43.1206	45.8079	46.266	41.7925	44.3	36.2993	41.3812		57.9643	129.84	39.5977	39.5977	47.9105	55.0971	54.1151	58.4443	49.4337	55.86		BC026585
651	17218479	18.9109	45.5754	16.4831	21.5929	15.129	15.2803	23.8128	25.2416	23.8789	27.2219		20.718	46.4084	23.7676	23.7676	20.1687	23.194	17.6102	19.019	18.3508	20.7363		Sec16b
652	17218514	44.2724	106.696	31.7227	41.5567	26.562	26.8276	19.303	20.4612	19.8044	22.5771		39.4042	88.2654	24.7028	24.7028	23.4035	26.914	21.6306	23.361	26.0828	29.4735		Astn1
653	17218541	5.15792	12.4306	2.6158	3.4267	2.83771	2.86608	4.00443	4.2447	3.40774	3.88483		4.16072	9.32001	4.28712	4.28712	2.92681	3.36583	3.67452	3.96848	4.7156	5.32862		Mir488
654	17218543	207.989	501.254	324.443	425.02	247.722	250.2	245.692	260.433	317.734	362.217		255.775	572.936	275.588	275.588	246.681	283.683	268.178	289.632	283.967	320.883		Rfwd2
655	17218565	353.857	852.796	136.417	178.706	68.5961	69.282	67.6677	71.7277	64.7636	73.8305		314.582	704.664	89.4007	89.4007	71.0783	81.7401	74.8976	80.8894	78.349	88.5344		Scarna3a // Mir1843b
656	17218568	1.73716	4.18655	5.31384	6.96113	9.40389	9.49792	6.58377	6.9788	10.0232	11.4265		6.82695	15.2924	8.24628	8.24628	9.55918	10.9931	5.14808	5.55993	5.76265	6.51179		Tnr
657	17218594	7.82061	18.8477	8.3738	10.9697	5.33781	5.39119	9.30236	9.8605	7.0133	7.99516		7.6686	17.1777	8.64404	8.64404	8.42055	9.68364	8.08128	8.72779	7.53716	8.51699		Gm10530
658	17218598	426.889	1028.8	276.786	362.59	279.921	282.72	254.427	269.692	238.633	272.042		461.965	1034.8	303.034	303.034	256.251	294.689	291.295	314.599	331.334	374.408		4930523C07Rik
659	17218607	6.57512	15.846	22.9655	30.0848	17.3648	17.5384	16.1641	17.134	17.3659	19.7971		16.9749	38.0238	23.6417	23.6417	15.5486	17.8809	15.0298	16.2322	18.7922	21.2352		Mrps14
660	17218616	5.6827	13.6953	3.89628	5.10413	4.42319	4.46743	2.50887	2.6594	4.57468	5.21513		3.01998	6.76475	0.0884308	0.0884308	4.60887	5.30021	4.9497	5.34567	3.40006	3.84206		---
661	17218618	155.956	375.853	136.401	178.686	139.971	141.37	121.231	128.505	155.074	176.785		134.789	301.927	165.103	165.103	179.339	206.24	129.919	140.312	136.2	153.906		Gm6177
662	17218620	266.258	641.683	356.018	466.383	402.79	406.818	420.559	445.792	416.471	474.776		329.239	737.495	461.82	461.82	337.447	388.064	390.245	421.465	406.295	459.114		Rc3h1
663	17218643	10.3473	24.937	11.5805	15.1704	9.96409	10.0637	9.86047	10.4521	12.9418	14.7536		12.7407	28.5391	21.1676	21.1676	13.7971	15.8667	15.358	16.5867	14.0646	15.893		Serpinc1
664	17218653	429.891	1036.04	450.034	589.544	680.729	687.536	426.848	452.459	471.007	536.948		541.242	1212.38	1015	1015	996.64	1146.14	674.854	728.843	471.36	532.636		Gas5
665	17218680	2661.71	6414.71	1503.38	1969.43	1715.38	1732.53	1502.92	1593.1	1683	1918.62		3001.1	6722.46	1958.53	1958.53	1929.31	2218.7	1841.78	1989.12	1625.89	1837.25		Snord47
666	17218682	18.3557	44.2372	33.095	43.3544	47.9151	48.3943	61.5473	65.2401	52.5241	59.8775		33.1579	74.2736	25.8596	25.8596	44.0885	50.7018	71.1462	76.8379	56.6653	64.0318		Cenpl
667	17218694	16.2174	39.084	17.0641	22.354	12.4185	12.5427	13.2661	14.0621	13.9919	15.9507		18.122	40.5932	12.5743	12.5743	12.4449	14.3116	20.562	22.2069	17.5254	19.8037		Ankrd45
668	17218701	2.25264	5.42886	200.852	263.116	122.359	123.582	116.53	123.522	146.806	167.359		8.32856	18.656	125.186	125.186	85.9558	98.8491	84.5941	91.3616	104.509	118.095		Tnfsf4
669	17218707	9.53541	22.9803	6.62072	8.67315	9.69047	9.78738	6.91712	7.33215	5.10947	5.8248		9.66143	21.6416	8.95758	8.95758	7.0213	8.0745	13.5535	14.6378	8.33077	9.41377		Tnfsf18
670	17218713	34.4245	82.963	63.0216	82.5583	61.6378	62.2542	63.4183	67.2234	62.3383	71.0657		49.8185	111.593	55.1172	55.1172	56.6236	65.1172	66.9862	72.3451	72.1211	81.4969		Pigc
671	17218722	44.9885	108.422	29.0077	38	25.3386	25.592	29.0314	30.7733	25.8088	29.422		24.8034	55.5596	16.7828	16.7828	16.5945	19.0837	27.0408	29.2041	24.5736	27.7681		2810442N19Rik
672	17218727	10.8862	26.2358	23.4697	30.7453	16.756	16.9236	19.0413	20.1838	22.3793	25.5124		27.5281	61.6629	19.2852	19.2852	20.6333	23.7283	19.1012	20.6293	26.3296	29.7524		Dnm3os
673	17218733	16.6873	40.2163	19.5833	25.6542	24.0974	24.3384	24.8204	26.3097	19.5884	22.3308		14.7194	32.9714	18.5143	18.5143	17.7948	20.464	20.3889	22.02	19.3759	21.8947		Gm10176
674	17218736	84.9311	204.684	59.728	78.2437	55.0067	55.5568	69.8752	74.0677	71.6488	81.6796		97.0147	217.313	54.3847	54.3847	65.9279	75.817	67.8666	73.2959	69.1188	78.1042		Vamp4
675	17218752	1.02548	2.47141	1.23041	1.61183	3.4386	3.47299	2.50076	2.65081	6.45258	7.35594		4.10133	9.18697	7.14657	7.14657	11.8696	13.65	4.4356	4.79045	3.81935	4.31586		Myoc+X799
676	17218758	3.68116	8.87159	2.44916	3.2084	5.15979	5.21138	4.39778	4.66164	3.28027	3.7395		2.49131	5.58053	6.59107	6.59107	2.51678	2.8943	11.3799	12.2903	8.97991	10.1473		---
677	17218760	16.3341	39.3652	11.9247	15.6214	20.2576	20.4602	19.6228	20.8002	23.8992	27.2451		15.82	35.4369	15.9988	15.9988	17.6336	20.2786	15.4152	16.6484	14.7554	16.6736		Gm20471
678	17218763	11.0115	26.5377	5.72666	7.50192	4.76016	4.80776	2.78212	2.94905	1.88322	2.14687		9.32276	20.883	4.61411	4.61411	4.2128	4.84472	1.86486	2.01405	3.41348	3.85723		---
679	17218765	16.914	40.7628	30.6615	40.1666	34.4627	34.8074	29.7274	31.511	42.9936	49.0127		23.799	53.3097	30.1791	30.1791	31.4163	36.1287	40.7474	44.0072	42.8941	48.4703		Kifap3
680	17218790	82.0097	197.643	120.423	157.754	105.771	106.829	135.179	143.289	138.541	157.936		91.184	204.252	131.474	131.474	115.259	132.548	140.405	151.638	137.828	155.746		Scyl3
681	17218813	27.5811	66.4705	29.654	38.8468	43.8339	44.2722	42.3749	44.9174	33.6667	38.3801		21.678	48.5587	50.1442	50.1442	50.827	58.451	44.2251	47.7631	38.2335	43.2038		Mettl18
682	17218820	13.8649	33.4143	11.5849	15.1762	9.38648	9.48034	10.5626	11.1963	13.2651	15.1223		17.9761	40.2664	15.7012	15.7012	13.702	15.7574	14.0518	15.176	16.8759	19.0698		Sele
683	17218835	894.047	2154.65	532.849	698.032	1131.33	1142.64	1286.94	1364.16	1040.7	1186.39		991.503	2220.97	974.497	974.497	1180.34	1357.39	1298.81	1402.72	988.828	1117.38		Sell/CD62L
684	17218845	6.54522	15.774	22.6613	29.6863	23.7062	23.9433	22.4338	23.7798	27.2698	31.0876		10.732	24.0397	20.8961	20.8961	20.8934	24.0274	21.5837	23.3104	17.2471	19.4892		Selp
685	17218861	35.4855	85.52	34.6782	45.4285	40.4861	40.891	42.0143	44.5351	40.6548	46.3464		47.1047	105.515	33.9313	33.9313	32.0552	36.8635	35.9074	38.78	40.91	46.2283		F5
686	17218889	32.4541	78.2145	170.71	223.63	69.3027	69.9957	73.4736	77.882	84.5869	96.4291		36.3688	81.466	90.0547	90.0547	47.6801	54.8321	80.6877	87.1427	98.3161	111.097		Slc19a2
687	17218899	28.8639	69.5621	41.132	53.8829	32.5226	32.8478	42.644	45.2026	43.5927	49.6957		26.936	60.3367	43.2219	43.2219	34.5965	39.786	51.8089	55.9536	42.3545	47.8606		Ccdc181
688	17218907	36.9131	88.9605	51.8409	67.9116	77.4436	78.218	88.2786	93.5754	82.7489	94.3337		41.5486	93.0688	87.9984	87.9984	81.8498	94.1272	84.6887	91.4638	70.7898	79.9925		Nme7
689	17218923	6.4963	15.6561	16.3412	21.407	18.2959	18.4789	15.9084	16.8629	20.0646	22.8736		25.7136	57.5984	14.9789	14.9789	23.209	26.6904	18.4251	19.8991	22.5302	25.4591		---
690	17218927	2.70016	6.50739	8.00309	10.484	5.79217	5.85009	3.77355	3.99997	6.16377	7.0267		6.43558	14.4157	5.07705	5.07705	8.97118	10.3169	7.49875	8.09865	8.15489	9.21502		Dpt
691	17218933	2.4888	5.998	4.2215	5.53017	7.61862	7.69481	4.57338	4.84778	2.65701	3.02899		3.55648	7.96652	3.88155	3.88155	2.88565	3.3185	4.98964	5.38881	4.89308	5.52918		Gm20743
692	17218939	1.48378	3.5759	2.18773	2.86593	5.60303	5.65906	5.93194	6.28786	3.31131	3.7749		2.44404	5.47465	3.43237	3.43237	1.85276	2.13068	6.65776	7.19038	5.25113	5.93378		1700029M03Rik
693	17218942	11.325	27.2932	19.8617	26.0188	10.1349	10.2363	17.2169	18.2499	17.2876	19.7079		14.8822	33.3362	17.3416	17.3416	16.8088	19.3302	14.5781	15.7444	12.1446	13.7234		Gpr161
694	17218953	1.97294	4.75477	0.30987	0.405929	0.00359345	0.00362938	2.70194	2.86406	1.91542	2.18358		2.13076	4.77291	1.10901	1.10901	0.00935034	0.0107529	1.21375	1.31085	1.86704	2.10976		---
695	17218955	105.184	253.493	62.7465	82.198	69.7284	70.4257	68.3	72.398	66.3135	75.5974		94.9443	212.675	73.3497	73.3497	76.6225	88.1159	66.4131	71.7261	66.9072	75.6051		Mpc2
696	17218965	16.5446	39.8724	11.7263	15.3615	10.5709	10.6766	8.99258	9.53213	11.8668	13.5281		13.8382	30.9976	13.4879	13.4879	10.3822	11.9395	12.6248	13.6348	12.9429	14.6255		Adcy10
697	17219005	913.448	2201.41	282.621	370.233	213.757	215.895	224.656	238.135	242.276	276.195		943.105	2112.56	220.089	220.089	185.952	213.844	229.277	247.619	251.858	284.599		Adcy10 // Creg1
698	17219011	48.938	117.941	39.9452	52.3282	33.903	34.2421	41.8182	44.3273	45.4865	51.8547		45.8033	102.599	38.488	38.488	32.8434	37.77	35.0838	37.8905	40.8234	46.1304		Cd247 // CD3z (CD3 zeta chain)
699	17219036	10.9853	26.4747	7.16302	9.38355	6.14149	6.2029	4.21719	4.47022	8.39847	9.57425		11.1147	24.8968	7.87503	7.87503	3.90392	4.4895	8.7624	9.4634	7.09198	8.01393		---
700	17219039	30.9337	74.5501	29.0228	38.0199	27.5205	27.7957	30.001	31.8011	26.1478	29.8085		30.84	69.0815	23.1262	23.1262	25.7667	29.6317	23.0894	24.9365	34.2152	38.6631		Gpa33
701	17219053	5.25309	12.6599	2.19952	2.88137	3.53918	3.57457	8.16778	8.65784	5.73122	6.53359		6.39673	14.3287	5.31228	5.31228	7.86563	9.04547	4.90033	5.29236	4.06698	4.59569		Ildr2
702	17219067	89.3867	215.422	135.147	177.042	126.368	127.632	134.634	142.712	134.929	153.819		92.3096	206.773	136.307	136.307	137.786	158.454	136.171	147.065	133.745	151.132		Tada1
703	17219079	15.7155	37.8744	22.7933	29.8592	33.5467	33.8821	30.1715	31.9818	28.6946	32.7119		28.1953	63.1574	10.9557	10.9557	18.7206	21.5287	29.8953	32.2869	21.4119	24.1955		Fam78b
704	17219086	143.399	345.591	175.024	229.281	149.735	151.233	203.535	215.747	207.055	236.042		126.543	283.455	164.269	164.269	208.418	239.681	200.132	216.143	175.36	198.157		Tmco1
705	17219096	164.907	397.425	206.226	270.156	334.113	337.454	294.332	311.992	262.988	299.807		145.798	326.586	313.405	313.405	306.851	352.879	249.593	269.56	232.077	262.247		Aldh9a1
706	17219110	5.20447	12.5428	11.0987	14.5393	14.0138	14.1539	13.5583	14.3718	19.6736	22.4279		12.7966	28.6645	12.4195	12.4195	16.3334	18.7835	14.0366	15.1595	12.4634	14.0837		Rxrg
707	17219127	15.6659	37.7549	17.0214	22.298	9.5135	9.60864	12.435	13.1811	15.1439	17.264		19.0164	42.5967	17.2976	17.2976	17.9792	20.6761	14.0885	15.2156	9.14737	10.3365		Lmx1a
708	17219139	14.3607	34.6093	22.7243	29.7688	20.5303	20.7356	17.3928	18.4364	25.8017	29.4139		21.3222	47.7617	21.0752	21.0752	17.2164	19.7988	22.2451	24.0248	18.8841	21.339		Rgs5
709	17219148	20.3475	49.0374	16.6674	21.8342	12.5397	12.6651	15.4541	16.3814	17.5393	19.9949		24.0081	53.7781	14.3034	14.3034	21.149	24.3214	10.9816	11.8601	16.1863	18.2905		1700084C01Rik
710	17219156	2.00261	4.82629	26.1256	34.2245	27.0673	27.3379	18.3074	19.4059	17.5222	19.9753		11.3335	25.387	22.3498	22.3498	26.7153	30.7226	19.7246	21.3026	24.1968	27.3424		3110045C21Rik
711	17219160	75.4479	181.829	60.865	79.7331	52.6125	53.1386	47.2193	50.0524	46.2383	52.7117		41.5587	93.0915	40.0784	40.0784	47.6277	54.7718	41.5436	44.8671	45.4557	51.3649		Uhmk1
712	17219164	23.33	56.2252	20.8347	27.2935	16.1915	16.3534	15.0132	15.914	13.9991	15.959		15.0839	33.7878	18.0738	18.0738	16.8877	19.4209	16.6178	17.9472	23.8431	26.9427		Sh2d1b2
713	17219171	221.569	533.981	28.1206	36.8379	36.0642	36.4248	38.9609	41.2985	37.9702	43.2861		215.196	482.039	40.3975	40.3975	32.3934	37.2524	37.6018	40.6099	38.7748	43.8155		Sh2d1b1
714	17219178	11.3631	27.3851	7.42371	9.72507	6.54248	6.60791	7.67785	8.13852	7.28908	8.30955		14.6707	32.8623	7.6535	7.6535	8.00072	9.20083	8.66085	9.35371	7.82285	8.83981		1700015E13Rik
715	17219182	68.0457	163.99	51.7521	67.7953	43.8682	44.3069	46.5666	49.3606	40.6713	46.3653		69.3093	155.253	44.1709	44.1709	45.8901	52.7736	52.1617	56.3346	53.2355	60.1561		Nos1ap
716	17219185	15.9786	38.5085	22.9334	30.0428	25.5124	25.7675	27.1177	28.7447	24.7128	28.1726		32.3081	72.3701	19.4	19.4	18.2028	20.9332	18.4771	19.9553	30.02	33.9226		Olfml2b
717	17219196	35.1864	84.7993	264.473	346.46	227.515	229.79	155.784	165.131	175.036	199.54		29.5332	66.1544	196.605	196.605	173.175	199.151	156.443	168.958	152.779	172.64		Gm9929
718	17219199	190.496	459.095	19.8969	26.065	41.8535	42.272	35.6666	37.8066	24.3452	27.7535		179.123	401.235	47.4094	47.4094	49.0135	56.3655	36.7857	39.7285	30.358	34.3046		Fcgr4
719	17219206	1446.91	3487.05	424.803	556.492	366.166	369.828	586.138	621.306	541.073	616.823		1495	3348.81	463.243	463.243	529.841	609.317	599.475	647.433	655.551	740.772		Rnu1b2
720	17219208	34.3896	82.8789	25.3314	33.1842	37.9411	38.3205	42.5825	45.1375	37.5947	42.858		51.2885	114.886	27.0996	27.0996	31.1143	35.7815	46.0661	49.7514	43.5994	49.2673		1700009P17Rik
721	17219222	76.9949	185.558	49.4777	64.8158	49.1592	49.6508	45.4363	48.1625	41.1111	46.8667		80.8225	181.042	51.0038	51.0038	43.1847	49.6624	40.979	44.2573	50.2688	56.8037		Mpz
722	17219231	27.8324	67.0762	31.2406	40.9251	34.9292	35.2785	26.0366	27.5988	27.6145	31.4805		31.7936	71.2176	28.1857	28.1857	33.17	38.1455	29.6214	31.9911	25.8074	29.1623		Nr1i3
723	17219242	35.5284	85.6235	47.5227	62.2548	48.4271	48.9114	46.7427	49.5473	48.5425	55.3385		48.6714	109.024	40.5996	40.5996	44.599	51.2888	48.3884	52.2594	50.5487	57.12		Nr1i3/Apoa2
724	17219248	9.22325	22.228	4.3635	5.71619	7.15801	7.22959	7.88428	8.35734	11.4544	13.058		12.7114	28.4736	10.3919	10.3919	11.5565	13.29	6.22482	6.72281	8.44245	9.53997		Adamts4
725	17219264	68.6325	165.404	141.997	186.016	128.113	129.395	120.386	127.609	144.233	164.426		79.4122	177.883	151.283	151.283	98.4069	113.168	163.872	176.982	177.704	200.805		B4galt3
726	17219282	35.8541	86.4084	39.3794	51.5871	26.6611	26.9277	31.7656	33.6715	34.6602	39.5126		35.0931	78.6086	35.1981	35.1981	36.8596	42.3885	32.5552	35.1596	28.142	31.8005		Ufc1
727	17219284	0.00213902	0.00515503	2.89388	3.79099	0.579588	0.585384	1.44157	1.52807	0.00420248	0.00479083		2.38302	5.33797	0.700248	0.700248	0.345256	0.397045	1.22702	1.32518	1.97901	2.23628		---
728	17219286	75.3088	181.494	168.219	220.367	163.638	165.274	170.639	180.877	159.896	182.282		81.0659	181.588	164.786	164.786	142.957	164.4	189.424	204.578	169.829	191.907		Dedd
729	17219299	125.785	303.142	177.745	232.846	128.752	130.039	104.796	111.083	88.6624	101.075		132.559	296.933	190.292	190.292	120.805	138.925	83.2743	89.9362	85.1623	96.2333		Pfdn2
730	17219308	26.3415	63.4831	42.8055	56.0751	27.7713	28.049	23.7258	25.1493	27.7338	31.6166		34.4178	77.0958	29.3534	29.3534	32.6197	37.5127	21.5607	23.2856	27.3031	30.8525		Pvrl4
731	17219324	446.994	1077.26	678.712	889.112	720.068	727.268	781.5	828.389	782.059	891.548		502.274	1125.09	717.088	717.088	747.856	860.035	723.815	781.72	710.848	803.259		Arhgap30
732	17219339	116.974	281.906	100.442	131.579	110.71	111.817	121.696	128.997	124.864	142.345		102.637	229.906	108.706	108.706	119.443	137.36	131.947	142.503	135.939	153.611		Usf1
733	17219356	10.5146	25.3403	27.3365	35.8108	30.0218	30.3221	25.8628	27.4146	31.1249	35.4824		14.9391	33.4637	22.5373	22.5373	21.4046	24.6153	25.005	27.0054	28.9576	32.7221		Tstd1
734	17219362	41.5785	100.204	43.4675	56.9424	36.4703	36.835	29.5611	31.3348	31.6488	36.0796		49.4021	110.661	28.3378	28.3378	26.6146	30.6067	23.6677	25.5611	28.8167	32.5628		F11r
735	17219374	43.2586	104.253	44.4367	58.2121	43.6901	44.127	49.2894	52.2468	40.3529	46.0023		47.7456	106.95	44.5857	44.5857	35.1354	40.4057	37.9912	41.0305	43.5868	49.2531		Alyref2
736	17219378	14.8439	35.7739	19.4277	25.4503	17.7998	17.9778	14.9309	15.8267	9.41877	10.7374		8.13683	18.2265	21.5026	21.5026	24.2872	27.9303	20.6287	22.279	16.2318	18.3419		Gm9765
737	17219382	210.513	507.336	26.8638	35.1916	45.6574	46.114	54.6111	57.8877	71.429	81.429		208.734	467.565	37.1321	37.1321	36.6505	42.1481	44.8035	48.3878	64.074	72.4036		Cd244
738	17219397	532.406	1283.1	378.942	496.415	315.499	318.654	370.823	393.073	320.049	364.856		542.968	1216.25	343.681	343.681	409.175	470.551	317.178	342.552	310.439	350.796		Cd48
739	17219405	726.087	1749.87	722.2	946.082	747.843	755.321	625.108	662.615	593.847	676.985		637.694	1428.44	779.837	779.837	782.499	899.874	644.417	695.97	661.406	747.389		Tma7-ps
740	17219407	40.8117	98.3562	219.017	286.913	176.996	178.766	132.421	140.366	95.1328	108.451		49.5218	110.929	241.578	241.578	168.459	193.727	151.205	163.301	98.1881	110.953		Slamf1
741	17219418	210.164	506.495	111.245	145.731	123.309	124.542	120.32	127.539	142.923	162.932		212.186	475.297	115.727	115.727	137.57	158.205	137.726	148.745	135.048	152.604		Cd84
742	17219431	31.8317	76.7145	29.4442	38.5719	23.8619	24.1005	26.7376	28.3418	26.2107	29.8802		32.3483	72.4602	18.8638	18.8638	22.5224	25.9007	24.6032	26.5715	21.0859	23.8271		Gm10521
743	17219435	336.938	812.02	482.83	632.508	742.621	750.047	872.345	924.685	809.608	922.953		304.784	682.717	502.704	502.704	788.442	906.708	767.726	829.144	692.685	782.734		Slamf6
744	17219448	457.503	1102.58	597.752	783.055	758.493	766.078	802.356	850.497	811.869	925.531		459.928	1030.24	722.155	722.155	691.767	795.532	720.152	777.764	720.353	813.999		Copa
745	17219489	78.1188	188.266	153.126	200.595	173.325	175.058	133.355	141.356	110.751	126.256		79.2937	177.618	195.561	195.561	143.42	164.933	142.734	154.152	143.135	161.743		Pex19
746	17219499	242.738	584.999	220.204	288.467	250.495	253	261.433	277.119	254.385	289.999		197.835	443.151	263.801	263.801	236.41	271.871	257.026	277.588	284.456	321.436		Dcaf8
747	17219516	14.9632	36.0612	18.0425	23.6357	13.5807	13.7165	12.1618	12.8915	15.7483	17.9531		22.0372	49.3633	14.7401	14.7401	13.4149	15.4271	13.7188	14.8163	10.1453	11.4642		Gm17224
748	17219519	78.8233	189.964	37.9117	49.6644	30.694	31.0009	38.7816	41.1085	30.9849	35.3228		69.1204	154.83	30.3014	30.3014	35.9501	41.3426	28.8866	31.1975	31.578	35.6832		Igsf8
749	17219536	2183.95	5263.31	31.0824	40.7179	23.9356	24.175	24.6057	26.0821	21.6403	24.6699		1943.99	4354.53	26.8118	26.8118	22.463	25.8325	32.6846	35.2994	22.547	25.4782		Kcnj10
750	17219542	85.4839	206.016	116.903	153.142	111.121	112.232	102.715	108.878	86.0666	98.116		99.7605	223.463	107.4	107.4	86.3685	99.3238	96.5774	104.304	110.508	124.874		Pigm
751	17219546	39.6563	95.5716	56.6619	74.227	94.2002	95.1422	216.038	229	298.077	339.808		35.5676	79.6715	55.9998	55.9998	77.4119	89.0237	193.686	209.181	163.466	184.716		Slamf9
752	17219554	25.4372	61.3038	41.0605	53.7893	30.8674	31.1761	34.1425	36.191	32.5732	37.1335		22.0387	49.3666	25.6588	25.6588	27.321	31.4191	33.4976	36.1775	25.8154	29.1715		Igsf9
753	17219581	293.865	708.213	817.852	1071.39	661.158	667.77	555.464	588.792	500.887	571.011		243.835	546.192	699.355	699.355	575.476	661.798	519.151	560.684	448.842	507.191		Tagln2
754	17219591	60.4146	145.599	49.1159	64.3418	37.2537	37.6263	46.158	48.9275	42.6301	48.5983		52.4261	117.434	40.7159	40.7159	41.5228	47.7512	47.4626	51.2596	42.0931	47.5652		Ccdc19
755	17219612	56.1103	135.226	65.8877	86.3129	54.7553	55.3029	52.9279	56.1036	56.0231	63.8663		60.1515	134.739	54.6801	54.6801	57.247	65.834	52.3692	56.5587	60.5352	68.4047		Vsig8
756	17219623	7.25472	17.4839	12.4996	16.3745	7.70841	7.78549	8.66383	9.18366	7.964	9.07896		6.57442	14.7267	7.61163	7.61163	9.07984	10.4418	9.04584	9.76951	11.4239	12.909		Crp
757	17219629	7.63345	18.3966	3.83541	5.02439	5.54783	5.60331	6.20853	6.58104	6.98037	7.95762		11.6152	26.0181	3.64608	3.64608	6.04844	6.95571	3.83794	4.14498	4.63279	5.23506		Crp // Olfr16
758	17219633	2.82809	6.81569	3.359	4.40029	12.1537	12.2753	10.6813	11.3221	6.34354	7.23164		11.224	25.1417	5.77768	5.77768	6.07836	6.99012	4.05903	4.38375	2.22051	2.50918		Olfr218
759	17219635	0.00126655	0.00305238	2.57292	3.37053	0.460374	0.464978	0.570295	0.604513	2.65903	3.0313		2.91658	6.53314	3.05777	3.05777	3.3654	3.87021	1.78463	1.9274	1.03083	1.16484		Olfr1404
760	17219639	15.2322	36.7096	10.919	14.3039	7.85389	7.93243	14.9635	15.8613	15.5208	17.6937		8.04939	18.0306	13.2416	13.2416	13.6562	15.7047	10.9442	11.8198	12.2963	13.8948		Olfr418-ps1
761	17219643	224.767	541.688	215.757	282.642	205.307	207.36	219.275	232.432	200.083	228.094		244.538	547.765	233.324	233.324	239.395	275.305	236.135	255.026	230.697	260.687		Aim2
762	17219662	264.335	637.047	871.797	1142.05	990.357	1000.26	850.173	901.183	1039.88	1185.46		258.207	578.384	1103.54	1103.54	1284.37	1477.02	1022.97	1104.81	863.23	975.45		Pyhin1
763	17219670	4.86777	11.7313	11.1068	14.5499	12.0203	12.1405	8.33711	8.83734	4.83216	5.50866		26.2388	58.775	151.924	151.924	173.6	199.64	120.558	130.202	84.2126	95.1602		Pydc3
764	17219677	15.9398	38.415	16.389	21.4696	13.248	13.3804	13.751	14.5761	11.8755	13.5381		13.6022	30.469	14.2804	14.2804	8.69076	9.99438	8.19428	8.84983	13.0591	14.7568		Olfr433
765	17219680	2.75538	6.64047	2.03897	2.67104	4.86543	4.91409	5.58352	5.91853	8.43136	9.61175		9.0755	20.3291	4.83332	4.83332	4.77724	5.49383	7.8197	8.44527	8.71749	9.85076		Olfr432
766	17219682	11.7076	28.2152	11.5827	15.1733	9.60479	9.70084	8.80732	9.33576	12.013	13.6949		13.3555	29.9163	10.016	10.016	9.57423	11.0104	13.3209	14.3865	9.57706	10.8221		Olfr430
767	17219684	6.59766	15.9004	18.2789	23.9453	13.5956	13.7316	15.4849	16.414	14.9822	17.0797		12.3042	27.5614	14.2252	14.2252	13.3436	15.3452	11.8333	12.78	14.1224	15.9584		Olfr429
768	17219686	10.496	25.2953	16.8469	22.0694	20.1822	20.384	10.847	11.4978	21.9262	24.9958		27.8119	62.2986	18.6518	18.6518	17.4592	20.078	17.3987	18.7906	24.4549	27.634		Olfr429
769	17219688	3.33109	8.02794	12.4315	16.2853	12.4909	12.6158	12.8145	13.5834	9.70874	11.068		13.607	30.4797	11.5269	11.5269	8.705	10.0107	8.7273	9.42549	3.81537	4.31136		Olfr424
770	17219690	4.25238	10.2482	8.30428	10.8786	10.7121	10.8192	10.1177	10.7247	11.5987	13.2226		17.8003	39.8727	9.16665	9.16665	11.1299	12.7994	4.85613	5.24462	6.76962	7.64967		Olfr421-ps1
771	17219694	3.34092	8.05162	5.74366	7.5242	5.6734	5.73013	2.50126	2.65134	4.08537	4.65732		3.51294	7.86899	2.83214	2.83214	3.18391	3.6615	3.58646	3.87338	7.20964	8.1469		Olfr420
772	17219698	44.9192	108.255	26.0184	34.0841	23.741	23.9784	16.1562	17.1255	21.2893	24.2698		68.7717	154.049	23.1235	23.1235	21.9042	25.1898	16.1535	17.4458	17.8002	20.1143		Spta1
773	17219751	5.30638	12.7884	6.44409	8.44175	2.45874	2.48333	5.90005	6.25405	6.16895	7.03261		5.56653	12.469	1.28208	1.28208	3.62647	4.17044	1.63805	1.76909	4.2075	4.75447		Spta1 // Mptx1
774	17219756	30.649	73.864	31.473	41.2296	33.0076	33.3377	15.4769	16.4055	19.7268	22.4886		26.2281	58.751	21.8338	21.8338	26.1059	30.0218	22.8113	24.6362	24.5692	27.7632		Olfr417
775	17219758	3.81216	9.18732	7.44149	9.74836	7.30991	7.38301	1.66159	1.76129	7.96687	9.08224		12.545	28.1009	8.57255	8.57255	6.50943	7.48584	7.37886	7.96916	13.8608	15.6627		Olfr248
776	17219762	12.6196	30.4133	5.90651	7.73752	5.28179	5.33461	11.6267	12.3243	10.7389	12.2423		10.423	23.3475	11.8167	11.8167	8.39228	9.65112	14.2979	15.4417	10.0124	11.314		Olfr414
777	17219764	5.22963	12.6034	19.3624	25.3647	18.8655	19.0542	9.63268	10.2106	12.4949	14.2442		5.43935	12.1842	13.6791	13.6791	17.3589	19.9628	11.6224	12.5522	12.8007	14.4647		Olfr220
778	17219766	6.63834	15.9984	10.8649	14.2331	16.1946	16.3565	12.4583	13.2058	11.0254	12.569		10.0985	22.6207	13.3916	13.3916	9.64953	11.097	12.5158	13.517	12.1947	13.78		Fmn2
779	17219789	344.608	830.504	172.724	226.268	193.098	195.029	182.775	193.742	136.698	155.835		365.735	819.246	178.243	178.243	206.592	237.581	160.42	173.253	152.363	172.171		Kmo
780	17219811	3.45792	8.33358	8.29679	10.8688	8.44131	8.52573	5.82401	6.17345	7.43839	8.47976		9.37031	20.9895	8.05699	8.05699	6.66905	7.66941	6.2178	6.71522	7.56267	8.54582		Wdr64
781	17219846	4.31787	10.4061	2.16586	2.83727	1.01698	1.02715	0.94136	0.997841	2.04515	2.33148		2.61697	5.86201	3.28915	3.28915	1.55482	1.78804	2.0874	2.25439	0.737956	0.833891		---
782	17219848	29.3752	70.7942	150.238	196.812	216.944	219.113	227.518	241.169	168.068	191.597		21.2471	47.5935	181.651	181.651	216.729	249.239	195.281	210.904	157.027	177.441		Exo1
783	17219865	5.79638	13.9693	2.42789	3.18054	2.5464	2.57187	0.958685	1.01621	3.6948	4.21207		3.44568	7.71831	3.35496	3.35496	2.4692	2.83958	0.205122	0.221532	2.79956	3.1635		---
784	17219867	16.1004	38.8019	8.30816	10.8837	8.35398	8.43752	8.66052	9.18016	10.1884	11.6148		11.7684	26.3613	14.2887	14.2887	11.0594	12.7183	9.51664	10.278	14.2398	16.0909		---
785	17219869	93.0638	224.284	48.0007	62.8809	59.3535	59.9471	88.0726	93.3569	76.2606	86.9371		98.4644	220.56	50.6801	50.6801	65.7254	75.5842	88.4478	95.5237	78.022	88.1648		Sdccag8
786	17219895	8.83452	21.2912	6.99669	9.16566	5.53794	5.59332	7.68413	8.14518	10.2742	11.7126		8.34772	18.6989	7.41536	7.41536	13.5947	15.6339	4.85157	5.2397	4.30859	4.86871		---
787	17219897	73.6002	177.377	331.875	434.756	156.5	158.065	192.363	203.905	224.644	256.095		92.7873	207.843	178.907	178.907	145.544	167.375	233.297	251.96	254.615	287.715		Zbtb18
788	17219902	32.667	78.7274	39.8755	52.2369	27.1706	27.4423	30.6213	32.4586	35.9164	40.9447		43.9469	98.4411	31.2557	31.2557	34.0839	39.1964	28.3993	30.6713	40.5068	45.7727		1700016C15Rik
789	17219909	3.38335	8.15388	2.57657	3.37531	2.73365	2.76098	3.50187	3.71198	4.54016	5.17578		2.51066	5.62388	2.40733	2.40733	2.05163	2.35938	1.23261	1.33122	2.68026	3.0287		Gm7068 // Gm16432
790	17219963	43.1382	103.963	91.4531	119.804	119.763	120.96	131.7	139.601	117.57	134.03		47.5466	106.504	119.403	119.403	103.056	118.515	114.011	123.132	95.3767	107.776		Desi2
791	17219974	7.47616	18.0175	17.8185	23.3422	18.5332	18.7186	19.0316	20.1735	14.2948	16.2961		14.1194	31.6275	18.2943	18.2943	12.2475	14.0847	10.4195	11.253	16.1897	18.2944		Gm998
792	17219978	308.55	743.606	195.123	255.611	215.886	218.045	160.922	170.577	191.702	218.54		302.667	677.974	222.119	222.119	195.734	225.095	178.204	192.461	182.131	205.808		Cox20
793	17219986	0.00112903	0.00272096	2.09135	2.73967	3.69127	3.72818	0.416665	0.441665	2.55086	2.90799		5.96834	13.3691	2.48845	2.48845	2.70362	3.10917	1.17013	1.26374	2.23463	2.52514		---
794	17219988	24.3499	58.6833	38.1131	49.9282	27.9446	28.224	25.3322	26.8521	38.0804	43.4116		17.5132	39.2296	27.3899	27.3899	25.6772	29.5288	38.1086	41.1572	40.2145	45.4424		Efcab2
795	17219997	14.7654	35.5847	22.4754	29.4428	27.76	28.0376	22.5828	23.9377	20.4114	23.269		19.5825	43.8649	24.7293	24.7293	17.2481	19.8354	28.4817	30.7602	21.9804	24.8378		Kif26b
796	17220016	348.452	839.768	82.4114	107.959	58.3013	58.8844	83.8822	88.9152	86.4339	98.5346		338.971	759.295	102.455	102.455	99.5992	114.539	83.1681	89.8215	82.4342	93.1506		---
797	17220018	38.1906	92.0393	44.2435	57.959	40.1829	40.5847	59.5584	63.1319	56.4001	64.2961		28.8282	64.5752	35.557	35.557	30.0746	34.5858	50.5424	54.5858	52.0555	58.8227		Cnst
798	17220034	28.043	67.5836	17.936	23.4961	27.9735	28.2532	28.3229	30.0223	55.4019	63.1581		26.9673	60.4067	30.9043	30.9043	29.3603	33.7643	51.4028	55.5151	71.0461	80.2821		Sccpdh
799	17220051	33.428	80.5615	20.724	27.1485	25.5722	25.8279	19.7064	20.8887	23.7344	27.0572		38.6324	86.5367	24.2323	24.2323	24.958	28.7017	20.8488	22.5167	26.3549	29.7811		Gm10518 // LOC101056322
800	17220059	7.61335	18.3482	10.0424	13.1556	7.76975	7.84745	12.7309	13.4948	21.7922	24.8431		7.52835	16.8635	4.78363	4.78363	6.76077	7.77489	14.6175	15.787	14.2323	16.0825		Cdc42bpa
801	17220110	187.754	452.488	111.379	145.907	128.085	129.366	148.876	157.809	149.811	170.785		226.133	506.538	109.638	109.638	91.1304	104.8	116.725	126.063	125.554	141.876		Itpkb
802	17220122	353.537	852.024	282.219	369.708	416.043	420.204	372.901	395.275	328.276	374.234		346.393	775.92	364.793	364.793	439.663	505.612	335.792	362.656	291.553	329.455		Parp1
803	17220148	53.4797	128.886	76.1997	99.8217	103.568	104.603	126.128	133.695	113.267	129.124		65.5752	146.889	103.615	103.615	103.705	119.261	126.279	136.382	103.879	117.383		Lin9
804	17220166	272.96	657.833	441.659	578.573	325.656	328.912	323.689	343.11	354.287	403.887		266.668	597.337	378.694	378.694	274.176	315.303	321.53	347.253	342.266	386.761		Acbd3
805	17220177	140.579	338.796	76.1626	99.773	85.8061	86.6642	81.6197	86.5169	81.5181	92.9306		136.774	306.375	102.083	102.083	107.969	124.165	83.001	89.6411	80.2185	90.6469		---
806	17220182	48.9464	117.961	32.7102	42.8503	32.7862	33.114	32.7157	34.6786	19.9913	22.79		48.5221	108.689	16.2262	16.2262	22.0875	25.4006	31.8534	34.4017	33.1581	37.4687		Gm16067
807	17220186	1.45152	3.49816	1.31055	1.71683	1.57513	1.59088	1.99109	2.11056	2.26786	2.58536		4.68179	10.4872	1.58361	1.58361	0.636725	0.732234	3.22069	3.47835	0.997486	1.12716		---
808	17220188	202.466	487.943	158.324	207.404	172.808	174.536	177.023	187.644	190.951	217.684		253.234	567.245	201.244	201.244	169.827	195.301	197.267	213.048	195.906	221.373		Sde2
809	17220197	5.33426	12.8556	7.38265	9.67127	7.67478	7.75153	8.77294	9.29931	4.12537	4.70292		9.56779	21.4318	6.32999	6.32999	8.56134	9.84554	7.30128	7.88538	8.9827	10.1505		Lefty2
810	17220204	32.6158	78.604	126.291	165.442	141.21	142.622	144.612	153.288	121.813	138.866		36.78	82.3873	134.731	134.731	122.988	141.436	103.576	111.862	133.28	150.606		Pycr2
811	17220214	27.2561	65.6872	39.0575	51.1654	53.1995	53.7315	38.5357	40.8479	38.9605	44.4149		25.2644	56.5921	34.6214	34.6214	35.2203	40.5034	41.0558	44.3403	34.1276	38.5642		Lefty1
812	17220221	261.162	629.4	139.057	182.165	162.241	163.864	187.445	198.692	164.941	188.033		239.556	536.606	112.853	112.853	136.347	156.8	175.905	189.977	194.059	219.287		Tmem63a
813	17220249	7.17773	17.2983	6.73318	8.82046	4.71917	4.76636	3.72746	3.95111	4.13815	4.71749		6.41921	14.379	3.13263	3.13263	3.09558	3.55991	2.67846	2.89274	4.54627	5.13728		9130409I23Rik
814	17220255	102.66	247.411	169.56	222.123	196.344	198.307	203.63	215.847	183.635	209.344		107.227	240.187	223.136	223.136	217.592	250.231	201.71	217.847	205.276	231.962		Cnih4
815	17220264	14.2095	34.245	14.9533	19.5888	15.1525	15.3041	11.9815	12.7004	17.0552	19.4429		16.7956	37.6222	17.3743	17.3743	11.9098	13.6963	14.0972	15.225	10.6483	12.0325		A430110L20Rik
816	17220268	9.15758	22.0698	7.64287	10.0122	7.85862	7.9372	7.30759	7.74605	10.3633	11.8142		11.1458	24.9666	8.48077	8.48077	10.722	12.3303	9.41864	10.1721	8.72548	9.85979		Cnih3
817	17220277	4.95446	11.9403	8.82026	11.5545	9.95974	10.0593	7.31838	7.75748	9.54998	10.887		8.46615	18.9642	12.4891	12.4891	10.1116	11.6283	8.23471	8.89349	10.1633	11.4845		Dnah14
818	17220364	372.002	896.526	337.399	441.992	345.935	349.395	433.091	459.076	432.933	493.544		334.043	748.256	341.245	341.245	425.688	489.542	370.374	400.004	376.151	425.051		Srp9
819	17220370	15.3444	36.9799	5.79925	7.59701	10.9837	11.0936	6.66071	7.06035	7.25607	8.27191		10.421	23.3431	11.9922	11.9922	8.21305	9.44501	8.33222	8.9988	8.97516	10.1419		1700047M11Rik
820	17220373	72.9889	175.903	124.103	162.574	124.716	125.963	117.649	124.708	138.447	157.83		85.0525	190.518	106.768	106.768	94.5278	108.707	138.868	149.977	154.47	174.551		Trp53bp2
821	17220394	14.1253	34.0419	19.1136	25.0388	20.2356	20.4379	25.34	26.8604	19.3596	22.0699		18.4511	41.3305	20.2667	20.2667	26.3025	30.2479	21.5252	23.2472	19.9712	22.5674		Capn8
822	17220417	18.4245	44.4031	13.9482	18.2721	9.00547	9.09553	9.80571	10.3941	12.3023	14.0246		13.5133	30.2699	14.9329	14.9329	12.9705	14.916	13.564	14.6491	12.1879	13.7723		Susd4
823	17220432	45.4153	109.451	18.0367	23.6281	13.6888	13.8257	22.3787	23.7215	27.4111	31.2486		54.4642	122	19.6031	19.6031	32.7326	37.6425	17.1129	18.482	18.777	21.218		Tlr5
824	17220439	179.156	431.765	396.041	518.813	466.736	471.404	392.894	416.468	338.731	386.153		186.479	417.713	485.094	485.094	479.868	551.848	413.451	446.528	347.06	392.177		Aida
825	17220452	41.8187	100.783	136.283	178.531	120.483	121.687	100.213	106.226	84.2555	96.0513		42.4448	95.0764	162.705	162.705	87.1962	100.276	107.672	116.286	101.749	114.976		Taf1a
826	17220464	9.51089	22.9212	11.0601	14.4887	10.3978	10.5017	11.7062	12.4086	19.1032	21.7776		12.7717	28.6087	15.2966	15.2966	12.462	14.3314	11.7794	12.7217	15.1995	17.1755		Hhipl2
827	17220475	290.858	700.968	81.7805	107.132	78.5123	79.2974	74.1398	78.5882	67.2922	76.7131		332.249	744.237	95.3125	95.3125	76.3234	87.7719	70.9535	76.6298	62.1738	70.2564		Dusp10
828	17220485	2.69431	6.49329	18.314	23.9914	14.7343	14.8817	11.5096	12.2002	20.5466	23.4231		12.4622	27.9152	17.3574	17.3574	16.5204	18.9985	15.3503	16.5783	13.4873	15.2407		4930488B22Rik
829	17220489	147.66	355.859	175.037	229.298	171.754	173.471	179.403	190.167	178.023	202.946		131.071	293.598	163.476	163.476	129.786	149.254	157.37	169.959	138.942	157.004		Rab3gap2
830	17220526	102.93	248.061	6.10569	7.99846	5.12809	5.17937	4.52112	4.79239	4.30505	4.90776		109.075	244.327	10.5744	10.5744	8.29852	9.5433	6.44107	6.95636	5.08336	5.7442		Mir664 // Snora36b
831	17220529	24.6589	59.428	25.4088	33.2856	27.3484	27.6219	30.3082	32.1266	30.5185	34.7911		21.497	48.1532	28.1689	28.1689	24.6096	28.301	23.209	25.0657	26.8684	30.3613		Mir194-1
832	17220531	2.07206	4.99366	9.32054	12.2099	13.0994	13.2304	6.84549	7.25622	6.67215	7.60625		4.95517	11.0996	8.77999	8.77999	4.73736	5.44796	7.59333	8.2008	5.2771	5.96312		Mir215
833	17220533	40.1766	96.8256	100.369	131.483	87.7929	88.6708	61.9043	65.6186	47.6733	54.3475		25.4883	57.0938	108.005	108.005	66.3084	76.2546	58.0601	62.7049	61.8144	69.8503		Bpnt1
834	17220548	202.264	487.457	856.702	1122.28	776.771	784.539	814.623	863.5	1179.56	1344.7		208.72	467.533	915.334	915.334	694.472	798.643	1145.05	1236.65	1064.94	1203.38		Eprs
835	17220584	18.5215	44.6368	13.2233	17.3225	13.1336	13.265	13.4117	14.2164	14.0318	15.9963		12.6254	28.2809	12.702	12.702	10.4611	12.0303	14.34	15.4872	13.7343	15.5198		Slc30a10
836	17220591	46.5668	112.226	43.1273	56.4968	35.8429	36.2013	37.1035	39.3297	27.5307	31.385		58.049	130.03	32.3804	32.3804	37.6978	43.3525	33.209	35.8658	37.078	41.8981		5033404E19Rik
837	17220593	35.6509	85.9186	15.4115	20.189	18.3473	18.5308	8.87923	9.41198	8.70339	9.92187		22.8631	51.2132	12.5908	12.5908	6.39436	7.35351	9.12731	9.8575	16.9435	19.1462		---
838	17220595	17.1264	41.2747	22.802	29.8706	20.1848	20.3866	16.7037	17.7059	13.4565	15.3404		14.4963	32.4717	15.9342	15.9342	13.2235	15.2071	18.725	20.223	16.2909	18.4088		---
839	17220597	19.8983	47.9549	32.9949	43.2233	30.6458	30.9523	26.7373	28.3415	29.7685	33.9361		30.2222	67.6978	24.547	24.547	28.2749	32.5162	27.791	30.0143	26.6119	30.0714		A430105J06Rik
840	17220600	9.27158	22.3445	9.59872	12.5743	10.1962	10.2982	11.7922	12.4998	13.6834	15.599		9.16339	20.526	14.9167	14.9167	11.2974	12.9921	13.3156	14.3808	10.1159	11.4309		D1Pas1
841	17220604	95.9574	231.257	100.962	132.26	98.8878	99.8767	96.6449	102.444	103.785	118.315		117.453	263.095	98.441	98.441	119.708	137.664	96.8011	104.545	113.144	127.853		1700007P06Rik
842	17220608	74.5842	179.748	79.5123	104.161	74.0194	74.7596	86.8827	92.0957	81.9766	93.4533		78.1952	175.157	76.4908	76.4908	65.5231	75.3516	98.3719	106.242	103.553	117.015		Gpatch2
843	17220627	39.6283	95.5042	24.5464	32.1557	29.4176	29.7118	34.6032	36.6794	23.6819	26.9974		51.1157	114.499	37.5722	37.5722	23.4659	26.9858	27.0282	29.1904	35.1348	39.7024		Esrrg
844	17220644	8.92409	21.507	11.4272	14.9696	9.9066	10.0057	11.8499	12.5609	13.3948	15.27		14.412	32.2828	12.0072	12.0072	12.1908	14.0194	11.2185	12.116	8.74398	9.8807		Ush2a
845	17220719	3.75511	9.04982	1.11959	1.46666	3.48388	3.51872	3.26189	3.45761	4.5356	5.17058		1.31104	2.93673	1.87298	1.87298	2.87573	3.30709	6.15893	6.65164	3.90772	4.41572		---
846	17220721	21.7071	52.314	22.604	29.6113	26.4202	26.6844	21.7599	23.0655	28.4975	32.4871		17.5419	39.2938	26.4479	26.4479	24.2937	27.9378	29.7123	32.0892	27.229	30.7688		A430027H14Rik
847	17220724	112.99	272.307	44.7379	58.6067	65.175	65.8268	64.4794	68.3481	56.0401	63.8857		62.8665	140.821	26.2621	26.2621	29.2165	33.599	39.6637	42.8368	46.2889	52.3064		Ptpn14
848	17220748	19.6851	47.441	15.1858	19.8934	14.5001	14.6451	17.3969	18.4407	17.2537	19.6692		19.4535	43.5758	12.9299	12.9299	13.4897	15.5131	12.8998	13.9317	12.928	14.6087		Gm17566
849	17220751	112.564	271.28	174.53	228.634	151.282	152.795	160.284	169.901	188.06	214.388		131.083	293.626	156.546	156.546	144.672	166.373	179.927	194.321	193.826	219.023		Angel2
850	17220768	14.6723	35.3603	24.2045	31.7079	19.6778	19.8746	22.6219	23.9792	20.0601	22.8685		19.0003	42.5608	22.499	22.499	19.9596	22.9535	24.2853	26.2281	20.5647	23.2382		A230020J21Rik
851	17220771	17.6069	42.4327	16.678	21.8481	11.9161	12.0352	19.9577	21.1552	15.3772	17.53		10.0966	22.6165	11.82	11.82	15.7126	18.0695	16.5783	17.9045	17.2333	19.4736		1700022P22Rik
852	17220776	21.9548	52.9111	38.709	50.7088	82.0986	82.9196	106.532	112.924	100.617	114.703		20.8787	46.7682	44.104	44.104	80.2177	92.2504	117.515	126.917	91.3282	103.201		Nsl1
853	17220787	140.961	339.716	131.408	172.144	120.323	121.526	97.2592	103.095	100.853	114.972		128.929	288.801	95.6898	95.6898	106.332	122.282	84.2569	90.9974	72.5761	82.011		Batf3
854	17220792	8.93306	21.5287	19.1909	25.1401	16.7558	16.9234	16.0894	17.0548	21.2787	24.2577		21.3198	47.7563	16.8774	16.8774	21.3658	24.5707	20.6223	22.2721	16.2234	18.3325		---
855	17220794	48.5117	116.913	54.3562	71.2067	39.1448	39.5362	37.8632	40.135	38.4651	43.8502		54.8878	122.949	33.6648	33.6648	30.3491	34.9015	42.585	45.9918	45.827	51.7846		D730003I15Rik
856	17220797	176.388	425.095	65.879	86.3015	78.3807	79.1645	84.1008	89.1469	101.076	115.227		145.718	326.407	80.1502	80.1502	72.3169	83.1645	107.576	116.183	134.385	151.855		Tmem206
857	17220809	187.242	451.254	335.636	439.683	428.237	432.52	448.682	475.603	369.938	421.73		199.724	447.381	431.553	431.553	402.777	463.193	411.822	444.768	360.567	407.441		Ints7
858	17220833	110.04	265.196	142.1	186.152	161.546	163.162	167.163	177.192	148.169	168.913		92.1935	206.513	188.965	188.965	159.613	183.555	179.543	193.907	152.715	172.568		Lpgat1
859	17220844	48.7653	117.524	36.9022	48.3419	142.371	143.795	191.918	203.433	169.493	193.221		32.5996	73.0231	66.7904	66.7904	134.642	154.838	163.651	176.743	156.425	176.76		Nek2
860	17220861	94.8939	228.694	32.8019	42.9705	39.3042	39.6972	59.4317	62.9976	54.4545	62.0781		94.2693	211.163	39.4128	39.4128	47.2811	54.3732	52.0057	56.1662	54.4759	61.5578		Slc30a1
861	17220866	27.0299	65.1422	31.5891	41.3817	29.3291	29.6224	30.7865	32.6337	31.1576	35.5197		41.6228	93.235	30.7055	30.7055	35.6068	40.9478	34.0677	36.7931	41.3315	46.7046		Rd3
862	17220872	27.8592	67.1408	20.5008	26.856	20.6853	20.8922	18.4322	19.5381	22.9277	26.1376		23.7674	53.2389	18.9944	18.9944	27.1394	31.2103	19.2945	20.838	26.9115	30.41		---
863	17220877	30.7923	74.2095	27.2758	35.7313	25.2571	25.5097	18.6554	19.7748	19.4391	22.1606		27.2676	61.0794	19.1177	19.1177	31.5569	36.2905	19.177	20.7112	37.1527	41.9825		Gm10516
864	17220882	15.0484	36.2667	23.5938	30.9078	24.6539	24.9005	17.205	18.2373	18.9849	21.6428		11.4577	25.6652	18.9109	18.9109	18.0576	20.7662	25.3606	27.3894	19.9125	22.5011		Kcnh1
865	17220898	14.3828	34.6625	12.6024	16.5092	3.80786	3.84593	4.54423	4.81688	3.36583	3.83705		35.0269	78.4602	17.919	17.919	5.79137	6.66007	6.09743	6.58522	2.70883	3.06098		---
866	17220900	8.53565	20.5709	4.38429	5.74342	6.14637	6.20783	4.34193	4.60244	5.07767	5.78855		6.42928	14.4016	7.77655	7.77655	9.09666	10.4612	3.9118	4.22475	5.39361	6.09478		1700065J18Rik
867	17220904	11.1844	26.9544	22.9077	30.0091	17.3808	17.5546	19.0556	20.1989	18.4025	20.9788		28.4758	63.7857	19.7306	19.7306	16.7553	19.2686	20.8606	22.5295	19.507	22.0429		Gm15867
868	17220907	28.4637	68.5975	56.5747	74.1129	46.7398	47.2072	33.4762	35.4848	31.8832	36.3468		29.3705	65.7898	50.0801	50.0801	38.4156	44.178	36.6917	39.627	30.5851	34.5612		Irf6
869	17220919	9.89465	23.8461	26.8118	35.1234	22.8539	23.0824	17.7117	18.7744	14.8971	16.9827		11.5181	25.8005	21.9807	21.9807	15.3686	17.6739	19.6297	21.2001	19.8482	22.4284		A130010J15Rik
870	17220921	11.4797	27.6661	45.549	59.6692	43.4906	43.9255	42.8244	45.3939	49.072	55.9421		16.0543	35.9616	49.6266	49.6266	45.816	52.6884	47.7236	51.5415	36.243	40.9546		A130010J15Rik
871	17220931	35.7028	86.0438	37.9928	49.7705	44.9626	45.4122	41.583	44.078	51.9532	59.2267		37.3723	83.714	39.4985	39.4985	35.6961	41.0505	41.4217	44.7354	44.3467	50.1117		Gm15872
872	17220934	127.224	306.609	52.168	68.3401	85.6948	86.5517	109.402	115.966	93.0313	106.056		164.488	368.453	57.9467	57.9467	90.5584	104.142	128.264	138.525	115.371	130.369		4930570N18Rik
873	17220937	18.6124	44.856	34.8623	45.6696	99.6015	100.597	110.334	116.954	91.418	104.217		32.5377	72.8845	62.7488	62.7488	67.9367	78.1272	117.911	127.344	102.863	116.236		---
874	17220941	29.9885	72.2722	32.746	42.8973	21.0951	21.3061	23.7446	25.1692	22.7394	25.9229		25.5807	57.3007	23.281	23.281	27.3724	31.4783	23.664	25.5571	27.0516	30.5683		G0s2
875	17220944	32.219	77.6478	18.97	24.8507	19.3122	19.5053	21.5029	22.7931	24.1352	27.5142		15.2511	34.1625	17.2177	17.2177	26.4081	30.3693	20.8447	22.5123	21.0808	23.8213		Lamb3
876	17220974	10.0014	24.1035	15.1797	19.8854	13.2903	13.4232	14.8341	15.7242	20.1956	23.023		22.2523	49.8451	12.2709	12.2709	13.4148	15.4271	14.0791	15.2054	13.8971	15.7037		Plxna2
877	17221010	5.04605	12.161	3.48421	4.56431	0.261506	0.264121	1.12155	1.18884	0.482344	0.549872		1.48036	3.316	0.102581	0.102581	2.93571	3.37606	0.0209034	0.0225757	0.0148401	0.0167694		Mir3962
878	17221012	6.85261	16.5148	6.45316	8.45364	7.83107	7.90938	9.70555	10.2879	8.10136	9.23555		11.5516	25.8756	8.70416	8.70416	7.69354	8.84757	10.426	11.2601	7.60504	8.5937		---
879	17221014	23.1404	55.7683	19.6659	25.7624	16.9738	17.1435	16.2842	17.2612	17.7224	20.2035		26.4986	59.3569	15.0889	15.0889	18.3456	21.0975	17.2679	18.6493	19.4226	21.9475		Cd34
880	17221026	15.3088	36.8941	15.2572	19.9869	12.3609	12.4845	10.6803	11.3211	13.4241	15.3035		16.3939	36.7222	13.9176	13.9176	12.3725	14.2284	10.1261	10.9362	15.2727	17.2581		Mir29b-2 // Mir29c // A330023F24Rik
881	17221045	13.2494	31.931	16.5141	21.6335	15.6592	15.8158	16.7182	17.7213	14.2736	16.2719		17.4986	39.1968	19.9174	19.9174	19.4073	22.3184	13.3397	14.4068	21.988	24.8464		Xkr4
882	17221054	12.9833	31.2897	10.4873	13.7383	10.0251	10.1254	11.4248	12.1103	11.8396	13.4972		11.57	25.9167	12.699	12.699	13.4365	15.452	10.1221	10.9319	4.95244	5.59625		Gm19938
883	17221057	0.000233224	0.00056207	0.000219911	0.000288084	0.00030923	0.000312322	0.000212791	0.000225558	0.000494497	0.000563727		0.000164849	0.000369262	0.000288771	0.000288771	0.000333472	0.000383493	1.42643	1.54054	0.000192503	0.000217529		---
884	17221059	5.37355	12.9502	0.00126529	0.00165753	0.257669	0.260245	0.00129881	0.00137673	1.69424	1.93143		0.0553461	0.123975	0.00265341	0.00265341	0.654264	0.752404	0.399788	0.431771	0.711357	0.803833		---
885	17221061	7.4592	17.9767	6.77712	8.87803	4.68971	4.7366	4.9378	5.23407	4.67587	5.33049		6.42961	14.4023	6.68336	6.68336	7.45972	8.57868	3.58054	3.86698	9.92024	11.2099		Rp1
886	17221071	58.9634	142.102	60.6691	79.4765	54.2188	54.7609	58.0043	61.4846	58.6952	66.9126		53.5647	119.985	52.0543	52.0543	51.1609	58.835	59.861	64.6499	59.4831	67.2159		Sox17
887	17221079	45.4476	109.529	52.5642	68.8591	40.9195	41.3287	44.1368	46.785	63.9377	72.889		59.3466	132.936	43.0814	43.0814	74.1112	85.2279	45.5846	49.2313	40.9734	46.3		---
888	17221081	53.2361	128.299	237.007	310.48	181.732	183.549	144.938	153.635	123.065	140.294		54.2205	121.454	260.597	260.597	211.342	243.043	129.951	140.347	112.506	127.132		Mrpl15
889	17221093	28.9118	69.6773	26.446	34.6443	40.9984	41.4084	48.1162	51.0032	60.8163	69.3306		46.9645	105.201	43.0984	43.0984	63.745	73.3068	61.5194	66.4409	48.62	54.9406		Gm6104
890	17221096	20.672	49.8196	32.6612	42.7862	30.1075	30.4086	27.5095	29.1601	31.405	35.8017		54.3376	121.716	31.7487	31.7487	29.6226	34.066	31.8673	34.4167	35.0994	39.6623		Rgs20
891	17221110	30.4101	73.2884	34.8443	45.646	27.5242	27.7994	25.9796	27.5384	25.5626	29.1414		33.8771	75.8847	28.1593	28.1593	34.163	39.2875	28.3487	30.6166	31.6868	35.8061		Npbwr1
892	17221114	75.9154	182.956	105.976	138.829	101.799	102.817	77.4276	82.0732	93.3456	106.414		96.2413	215.581	109.143	109.143	99.1315	114.001	98.8106	106.715	115.941	131.013		4732440D04Rik
893	17221117	98.384	237.106	90.9735	119.175	74.7386	75.486	81.3362	86.2164	78.7184	89.7389		94.6201	211.949	76.3306	76.3306	88.2515	101.489	80.8315	87.298	81.3231	91.8951		4732440D04Rik
894	17221119	4.79526	11.5566	11.7307	15.3673	2.65471	2.68126	2.54464	2.69732	6.40898	7.30624		1.50676	3.37514	8.15189	8.15189	1.03286	1.18778	5.62016	6.06977	3.87849	4.38269		---
895	17221122	9.1899	22.1477	12.0703	15.8121	6.74711	6.81458	11.9754	12.6939	9.25516	10.5509		7.93972	17.785	10.7117	10.7117	8.0501	9.25761	8.37069	9.04034	7.77013	8.78025		Sntg1
896	17221148	26.6068	64.1224	19.6561	25.7495	17.4364	17.6108	29.6241	31.4015	25.0191	28.5218		32.8557	73.5967	23.6576	23.6576	25.8865	29.7695	21.4116	23.1245	23.9701	27.0862		2610203C22Rik
897	17221158	11.1918	26.9723	29.8997	39.1686	44.6754	45.1222	45.8608	48.6124	49.1961	56.0836		9.95074	22.2897	20.8542	20.8542	31.6601	36.4091	51.208	55.3046	50.8271	57.4347		Mybl1
898	17221177	159.443	384.259	265.204	347.417	237.636	240.012	277.705	294.367	324.859	370.339		218.623	489.716	242.033	242.033	232.565	267.45	278.601	300.889	280.72	317.214		Vcpip1
899	17221184	15.0344	36.2328	15.5155	20.3253	13.8856	14.0245	10.6265	11.2641	10.0213	11.4243		19.9356	44.6557	11.3534	11.3534	10.8597	12.4886	7.58248	8.18908	16.916	19.1151		---
900	17221186	277.641	669.115	648.256	849.216	457.087	461.658	601.533	637.625	549.038	625.903		303.561	679.976	539.081	539.081	611.008	702.659	805.006	869.407	816.24	922.351		Snhg6
901	17221191	3267.03	7873.55	1667.8	2184.81	1268.22	1280.91	1651.16	1750.23	1415.12	1613.24		3407.9	7633.69	1872.93	1872.93	1694.42	1948.58	1731.37	1869.88	1817.24	2053.48		Snord87
902	17221193	29.261	70.519	24.3433	31.8898	19.4989	19.6939	18.7562	19.8815	23.1424	26.3824		28.0055	62.7323	16.639	16.639	23.671	27.2217	19.6919	21.2672	19.4481	21.9764		Gm10567
903	17221197	59.4335	143.235	31.7006	41.5278	20.8765	21.0853	26.0926	27.6582	22.8134	26.0073		44.298	99.2274	28.1027	28.1027	31.9089	36.6952	31.4304	33.9448	23.8503	26.9509		Tcf24
904	17221200	5.65794	13.6356	6.39635	8.37922	5.30829	5.36138	5.83913	6.18948	6.74202	7.6859		7.06093	15.8165	5.77645	5.77645	5.1617	5.93596	6.79998	7.34398	7.05687	7.97426		Ppp1r42
905	17221213	62.685	151.071	21.3707	27.9956	17.9931	18.173	25.5897	27.1251	14.9419	17.0338		67.4094	150.997	17.395	17.395	30.2277	34.7618	13.153	14.2052	21.8074	24.6424		---
906	17221215	158.473	381.92	392.824	514.599	375.171	378.923	315.373	334.295	343.038	391.063		155.659	348.676	438.316	438.316	425.171	488.947	311.897	336.849	264.457	298.837		Cops5
907	17221228	541.203	1304.3	979.325	1282.92	691.574	698.49	720.176	763.386	791.888	902.752		575.397	1288.89	783.776	783.776	753.698	866.753	823.928	889.843	796.331	899.854		Arfgef1
908	17221269	5.4624	13.1644	6.43977	8.4361	5.94801	6.00749	10.0103	10.6109	7.58456	8.6464		8.4466	18.9204	7.16494	7.16494	9.24201	10.6283	6.1939	6.68941	5.46525	6.17574		Cpa6
909	17221284	18.2639	44.0159	14.6705	19.2184	20.5714	20.7771	10.7748	11.4213	16.455	18.7587		8.37779	18.7662	16.9874	16.9874	15.9274	18.3165	17.5429	18.9463	9.12748	10.3141		---
910	17221286	6.84172	16.4886	7.80231	10.221	9.39942	9.49341	10.7608	11.4065	9.71748	11.0779		16.0664	35.9886	9.99823	9.99823	7.36375	8.46831	8.61072	9.29958	11.2414	12.7028		---
911	17221288	31.6899	76.3727	25.2194	33.0374	24.57	24.8157	36.6285	38.8262	33.7257	38.4473		31.3438	70.2101	19.9318	19.9318	31.9323	36.7221	26.5497	28.6737	30.0763	33.9862		Slco5a1
912	17221307	0.973658	2.34652	12.211	15.9964	14.283	14.4258	17.6422	18.7008	18.5022	21.0925		22.8622	51.2114	18.2894	18.2894	20.7613	23.8755	15.3323	16.5589	14.164	16.0053		Prdm14
913	17221317	312.252	752.526	367.348	481.225	279.728	282.526	371.038	393.3	445.001	507.301		284.974	638.342	247.856	247.856	255.04	293.296	390.451	421.687	431.61	487.72		Ncoa2
914	17221345	5.21433	12.5665	9.4717	12.4079	6.50494	6.56999	5.85005	6.20105	10.326	11.7717		9.37217	20.9937	6.3701	6.3701	5.31634	6.11379	7.83813	8.46518	4.83968	5.46884		---
915	17221347	783.564	1888.39	530.076	694.4	780.004	787.804	1031.86	1093.77	1070.98	1220.92		711.599	1593.98	635.799	635.799	774.831	891.056	811.432	876.346	861.643	973.657		Tram1
916	17221360	79.958	192.699	199.837	261.786	201.046	203.056	188.927	200.262	202.592	230.954		67.8583	152.003	228.182	228.182	203.324	233.823	203.673	219.967	214.613	242.512		Lactb2
917	17221371	2.80316	6.75561	14.4413	18.9181	4.09767	4.13864	13.849	14.68	9.50772	10.8388		10.2411	22.9401	10.2001	10.2001	16.2261	18.66	7.67493	8.28893	8.05823	9.10579		---
918	17221373	107.665	259.474	178.525	233.868	310.704	313.811	242.708	257.271	263.278	300.137		139.188	311.78	279.462	279.462	311.533	358.263	241.185	260.479	204.132	230.67		Gm5523
919	17221375	94.3769	227.448	83.5926	109.506	103.031	104.061	109.191	115.743	106.22	121.091		125.639	281.431	85.7763	85.7763	82.4013	94.7615	105.233	113.652	115.034	129.988		Eya1
920	17221396	25.8625	62.3287	16.1306	21.131	22.5022	22.7272	22.7976	24.1654	26.8068	30.5598		20.0904	45.0025	25.318	25.318	37.8337	43.5087	20.5341	22.1769	20.5328	23.202		Msc
921	17221401	21.1443	50.9578	11.1433	14.5977	9.71538	9.81253	9.57295	10.1473	9.6729	11.0271		16.83	37.6993	8.68323	8.68323	13.6448	15.6915	9.1089	9.83761	10.2511	11.5837		Trpa1
922	17221430	54.0109	130.166	31.8749	41.7561	9.20142	9.29343	8.95215	9.48928	5.57889	6.35994		40.7627	91.3085	9.33037	9.33037	5.1464	5.91836	1.58803	1.71507	7.36714	8.32487		---
923	17221432	566.895	1366.22	1054.13	1380.91	1654.59	1671.13	1192.71	1264.28	1535.53	1750.5		684.179	1532.56	1458.23	1458.23	2337.81	2688.48	1357.51	1466.11	1104.54	1248.13		Gm10566
924	17221434	11.8984	28.6751	11.8753	15.5567	19.8407	20.0391	9.24488	9.79957	11.4051	13.0018		10.0407	22.4911	3.49576	3.49576	11.1398	12.8108	8.82472	9.53069	12.5085	14.1347		---
925	17221436	7.50079	18.0769	10.1631	13.3137	9.64652	9.74299	5.77686	6.12347	10.8745	12.3969		10.1354	22.7034	8.87051	8.87051	11.079	12.7408	11.6472	12.579	12.0224	13.5853		Sbspon
926	17221444	81.2331	195.772	61.0316	79.9514	43.7881	44.226	38.4472	40.7541	75.0329	85.5375		73.0499	163.632	43.5118	43.5118	24.5035	28.179	52.5199	56.7215	49.3412	55.7555		4930444P10Rik
927	17221454	25.1687	60.6566	22.5324	29.5174	26.3274	26.5907	22.5683	23.9224	22.104	25.1985		23.4878	52.6127	27.0738	27.0738	18.1257	20.8446	20.5947	22.2423	24.5208	27.7085		Rpl7
928	17221465	49.4885	119.267	35.277	46.2129	38.5761	38.9619	43.2785	45.8752	65.8391	75.0566		43.6362	97.745	32.9877	32.9877	35.981	41.3782	68.2662	73.7275	92.0922	104.064		Stau2
929	17221490	78.1992	188.46	122.172	160.046	99.6526	100.649	116.213	123.186	146.205	166.674		64.2452	143.909	123.354	123.354	115.315	132.612	136.875	147.826	129.721	146.585		Ube2w
930	17221497	190.574	459.284	466.096	610.586	342.744	346.171	250.869	265.922	265.421	302.58		182.36	408.487	390.351	390.351	338.613	389.405	267.638	289.049	233.228	263.548		Tceb1
931	17221502	29.1524	70.2572	27.0907	35.4888	20.9682	21.1779	22.54	23.8924	24.033	27.3976		32.5247	72.8554	25.9264	25.9264	33.7797	38.8466	23.0375	24.8805	29.4986	33.3334		Jph1
932	17221510	6.25464	15.0737	7.38897	9.67955	6.38673	6.45059	6.38098	6.76384	9.07911	10.3502		5.54964	12.4312	5.40981	5.40981	7.47794	8.59964	6.13629	6.62719	4.39065	4.96144		Gm16070
933	17221520	8.43313	20.3238	9.92578	13.0028	11.0397	11.1501	7.75854	8.22405	9.42119	10.7402		12.3653	27.6983	7.13272	7.13272	7.72363	8.88218	10.3773	11.2075	9.50028	10.7353		Crisp4
934	17221531	2.33406	5.62507	0.833285	1.0916	2.00018	2.02018	3.4442	3.65085	1.35484	1.54452		2.38854	5.35033	1.86272	1.86272	1.24852	1.4358	1.48111	1.5996	1.22229	1.38119		Defb44-ps
935	17221533	5.58645	13.4634	15.5254	20.3382	14.1486	14.2901	13.7437	14.5683	14.2027	16.1911		15.6784	35.1196	11.6214	11.6214	10.6594	12.2583	15.9486	17.2245	13.9903	15.809		Defb18
936	17221536	7.53812	18.1669	6.03842	7.91034	3.84688	3.88535	5.77672	6.12332	5.56787	6.34737		6.89988	15.4557	7.22816	7.22816	6.16194	7.08623	5.5326	5.97521	6.17049	6.97265		Defb41
937	17221542	33.7831	81.4172	12.7767	16.7375	9.21662	9.30878	5.8461	6.19686	6.94739	7.92002		17.2487	38.6371	11.243	11.243	5.49755	6.32218	4.47907	4.8374	7.95405	8.98808		---
938	17221544	15.8975	38.313	19.0902	25.0081	16.7743	16.942	13.7718	14.5981	11.4502	13.0532		18.2144	40.8004	12.7006	12.7006	14.2231	16.3565	9.75111	10.5312	14.4366	16.3134		Gm15825
939	17221549	11.8006	28.4395	13.8712	18.1712	18.4268	18.611	18.2353	19.3294	12.9938	14.813		8.59775	19.259	14.7531	14.7531	12.2423	14.0786	13.9158	15.029	14.1727	16.0152		---
940	17221551	65.9735	158.996	116.4	152.483	165.454	167.108	83.2191	88.2123	56.7379	64.6812		89.3734	200.196	86.019	86.019	50.8821	58.5144	90.3264	97.5525	105.432	119.138		---
941	17221553	27.1254	65.3723	18.9625	24.8408	18.5883	18.7742	17.1586	18.1881	20.2304	23.0626		23.3464	52.2958	16.2463	16.2463	21.9452	25.237	15.15	16.362	17.0276	19.2412		Pkhd1
942	17221625	32.4404	78.1814	23.7528	31.1161	18.7547	18.9423	20.7552	22.0005	28.5691	32.5688		40.4198	90.5403	28.3258	28.3258	30.525	35.1038	18.2085	19.6652	24.1907	27.3355		---
943	17221627	13.0539	31.46	29.0341	38.0346	20.4786	20.6834	19.4904	20.6598	21.1553	24.1171		24.6948	55.3163	20.4527	20.4527	20.9316	24.0714	24.2013	26.1374	23.5538	26.6157		Il17f
944	17221633	142.603	343.674	385.025	504.383	609.793	615.891	526.369	557.951	393.275	448.334		122.967	275.446	628.837	628.837	587.635	675.78	525.609	567.658	414.608	468.507		Mcm3
945	17221653	4.5131	10.8766	5.2366	6.85994	2.42402	2.44827	4.68865	4.96996	4.49377	5.1229		8.09315	18.1287	2.95203	2.95203	4.02519	4.62897	3.05318	3.29743	7.78311	8.79492		---
946	17221655	9.45324	22.7823	7.71671	10.1089	11.3297	11.443	9.04198	9.5845	12.3397	14.0673		8.69999	19.488	7.14806	7.14806	8.9064	10.2424	11.5055	12.426	11.1335	12.5809		6720483E21Rik
947	17221660	0.000261192	0.000629472	2.64785	3.46869	0.000259782	0.00026238	0.000390185	0.000413596	0.000267238	0.000304652		0.000173814	0.000389342	0.117176	0.117176	0.000243093	0.000279557	0.000379811	0.000410196	0.000375667	0.000424504		---
948	17221662	94.028	226.607	82.1793	107.655	175.07	176.821	324.26	343.716	353.101	402.535		91.5007	204.962	97.442	97.442	98.4087	113.17	213.029	230.071	197.724	223.429		Tram2
949	17221676	60.6685	146.211	37.1118	48.6164	34.7151	35.0622	34.3707	36.433	36.9426	42.1146		53.2333	119.243	29.1321	29.1321	25.7071	29.5632	29.842	32.2293	25.9182	29.2876		Gm4956
950	17221686	42.475	102.365	112.309	147.125	114.123	115.264	110.984	117.643	106.84	121.798		47.7447	106.948	129.416	129.416	108.823	125.146	130.814	141.28	122.777	138.738		Kcnq5
951	17221709	21.7105	52.3224	23.4903	30.7723	20.1547	20.3562	21.3231	22.6025	23.7158	27.036		32.7503	73.3606	22.6852	22.6852	27.6411	31.7873	22.2881	24.0711	27.7076	31.3096		Rims1
952	17221751	54.3299	130.935	41.2471	54.0338	39.557	39.9526	49.0428	51.9854	34.0578	38.8259		35.3515	79.1874	36.5155	36.5155	23.4707	26.9913	34.1665	36.8999	38.8248	43.872		4933415F23Rik
953	17221754	13.7019	33.0216	27.9626	36.631	32.1611	32.4827	26.4712	28.0595	19.4252	22.1447		25.131	56.2934	26.6958	26.6958	23.9657	27.5606	22.7699	24.5915	24.37	27.5381		Gm6420
954	17221756	216.865	522.646	334.175	437.77	251.269	253.782	258.362	273.863	274.488	312.916		211.621	474.031	231.183	231.183	227.59	261.728	261.445	282.36	242.534	274.063		Ogfrl1
955	17221765	88.4265	213.108	66.0682	86.5494	73.722	74.4592	69.2884	73.4457	76.5797	87.3008		48.566	108.788	87.4034	87.4034	84.4008	97.0609	63.7807	68.8831	84.4797	95.4621		Gm19673
956	17221768	253.861	611.805	239.784	314.117	209.934	212.033	232.586	246.541	267.794	305.285		224.406	502.67	202.298	202.298	178.746	205.557	250.433	270.468	235.678	266.316		Smap1
957	17221786	52.3504	126.164	41.789	54.7436	31.5402	31.8556	28.5775	30.2921	26.7986	30.5505		38.3556	85.9165	26.4491	26.4491	28.1488	32.3711	25.4078	27.4404	36.358	41.0845		1110058L19Rik
958	17221792	16.5747	39.945	11.9602	15.6679	13.2311	13.3634	11.2341	11.9082	19.3191	22.0238		16.0384	35.926	7.66124	7.66124	6.41569	7.37804	15.2271	16.4453	16.2637	18.378		Fam135a
959	17221817	25.3796	61.1649	17.1664	22.488	12.794	12.922	13.7457	14.5705	14.7929	16.8639		20.6008	46.1458	14.1105	14.1105	12.1552	13.9785	13.1404	14.1916	18.2909	20.6687		Col19a1
960	17221869	2.32172	5.59535	3.35015	4.38869	7.63588	7.71224	5.09846	5.40436	5.45974	6.2241		6.49102	14.5399	10.387	10.387	7.31018	8.40671	9.02512	9.74713	4.26497	4.81942		---
961	17221871	3766.75	9077.87	3462.96	4536.48	3716.24	3753.4	3209.1	3401.65	3422.9	3902.11		4007.71	8977.27	3631.3	3631.3	4030.07	4634.58	3420.41	3694.04	3244.07	3665.8		ND4L
962	17221873	4320.01	10411.2	3988.88	5225.44	4314.29	4357.44	3453.2	3660.39	3837.34	4374.56		4597.43	10298.2	4003.23	4003.23	4394.92	5054.15	3740.39	4039.62	3467.13	3917.86		ATP6
963	17221878	11.2722	27.166	5.18135	6.78757	5.38554	5.4394	4.33501	4.59511	6.21842	7.089		13.0337	29.1956	4.85354	4.85354	5.92108	6.80924	5.12942	5.53977	5.13974	5.8079		Bai3
964	17221914	5.62397	13.5538	21.8993	28.6881	10.9553	11.0649	14.2945	15.1522	9.61343	10.9593		12.572	28.1613	10.9856	10.9856	15.524	17.8526	13.0182	14.0596	15.2455	17.2274		Gm20172
965	17221916	11.5429	27.8183	5.07358	6.6464	1.71341	1.73054	2.68341	2.84442	3.71522	4.23535		6.25785	14.0176	2.7917	2.7917	4.93327	5.67326	0.846526	0.914248	0.753528	0.851487		---
966	17221918	7.82682	18.8626	3.99918	5.23893	3.43323	3.46756	3.69972	3.9217	4.22913	4.82121		4.20769	9.42522	7.1344	7.1344	4.65646	5.35493	3.56893	3.85444	2.22961	2.51946		4931408C20Rik
967	17221923	30.091	72.5193	22.7956	29.8622	18.6601	18.8467	17.4756	18.5241	12.3584	14.0886		44.0089	98.5799	27.383	27.383	18.2382	20.9739	17.9666	19.4039	28.8686	32.6216		---
968	17221925	3.87686	9.34324	4.45117	5.83103	7.68389	7.76073	5.24585	5.5606	5.80527	6.61801		7.12297	15.9554	3.72877	3.72877	5.51337	6.34038	5.59092	6.03819	6.83261	7.72085		Gm597
969	17221930	3.64021	8.7729	0.302967	0.396887	0.000617041	0.000623212	0.0953566	0.101078	0.560075	0.638486		0.00612068	0.0137103	0.079329	0.079329	0.812949	0.934891	0.00227693	0.00245908	0.465108	0.525573		---
970	17221932	0.208509	0.502507	1.21851	1.59624	4.59762	4.6436	4.5144	4.78527	4.75324	5.41869		2.32492	5.20781	3.11458	3.11458	3.44299	3.95944	2.66246	2.87546	3.42445	3.86963		---
971	17221934	21.876	52.7211	23.9476	31.3714	25.1575	25.4091	22.2276	23.5612	21.4627	24.4675		31.2598	70.022	23.7093	23.7093	22.6538	26.0518	20.1406	21.7518	21.6146	24.4245		Gm9898
972	17221939	283.511	683.261	293.223	384.122	269.144	271.835	310.842	329.493	372.589	424.752		252.147	564.81	256.107	256.107	238.919	274.757	317.491	342.89	322.151	364.03		Phf3
973	17221960	192.318	463.487	98.8887	129.544	38.4615	38.8461	42.1669	44.6969	33.4612	38.1458		175.602	393.348	62.2844	62.2844	52.6492	60.5466	63.8171	68.9225	59.0927	66.7748		Ptp4a1
974	17221970	51.8315	124.914	94.5035	123.8	131.618	132.934	98.792	104.719	83.0896	94.7221		66.5766	149.132	169.6	169.6	183.536	211.066	107.348	115.936	122.232	138.122		Gm5698
975	17221975	0.194094	0.467766	0.826007	1.08207	0.000809168	0.00081726	0.284608	0.301685	0.928928	1.05898		1.60329	3.59138	0.667277	0.667277	0.210239	0.241775	0.640619	0.691868	0.000558072	0.000630621		Gm5699
976	17221980	8.50193	20.4897	18.4722	24.1986	17.6934	17.8703	17.3487	18.3897	13.1678	15.0113		23.4029	52.4224	16.7823	16.7823	14.0656	16.1755	15.3842	16.6149	19.903	22.4904		4931428L18Rik
977	17221987	3.02294	7.28528	9.56126	12.5252	4.55297	4.5985	8.95433	9.49159	7.73896	8.82241		6.08879	13.6389	10.1041	10.1041	10.2635	11.8031	8.42578	9.09984	8.34178	9.42621		---
978	17221989	3.27603	7.89523	6.00274	7.86358	3.83879	3.87718	6.76407	7.16991	6.32752	7.21338		4.08044	9.14018	6.16481	6.16481	4.83738	5.56299	6.5108	7.03167	9.76969	11.0398		---
979	17221991	4.01305	9.67145	1.57002	2.05672	0.365606	0.369262	0.671899	0.712213	2.30161	2.62384		5.70746	12.7847	0.116056	0.116056	0.0976715	0.112322	0.345634	0.373285	0.00130431	0.00147387		---
980	17221993	14.2418	34.3228	23.3543	30.5942	20.4284	20.6327	13.9935	14.8332	17.0267	19.4104		20.1212	45.0716	15.9101	15.9101	15.4572	17.7757	16.1215	17.4112	15.1649	17.1364		Gm9839
981	17221995	5.14535	12.4003	10.8763	14.248	13.5618	13.6974	8.59403	9.10967	9.25289	10.5483		10.5565	23.6466	8.74546	8.74546	10.2697	11.8101	6.12408	6.61401	8.68908	9.81866		Gm5415
982	17221999	0.896718	2.16109	0.000832895	0.00109109	1.23465	1.247	2.89002	3.06342	0.000901412	0.00102761		2.81537	6.30642	3.71963	3.71963	1.32838	1.52763	0.431174	0.465668	2.67216	3.01954		---
983	17222001	88.3901	213.02	193.602	253.619	315.375	318.529	307.406	325.851	269.745	307.509		96.0496	215.151	244.271	244.271	372.862	428.791	277.672	299.886	214.353	242.219		Prim2
984	17222020	23.9149	57.6349	72.7083	95.2478	73.5043	74.2394	59.7629	63.3487	55.2106	62.9401		43.3279	97.0544	67.5184	67.5184	73.4831	84.5056	62.2416	67.2209	60.9785	68.9057		Bag2
985	17222026	50.5828	121.905	84.1882	110.287	64.8591	65.5077	76.2595	80.835	80.09	91.3026		49.4034	110.664	78.1793	78.1793	73.6384	84.6842	88.519	95.6005	77.3504	87.4059		Zfp451
986	17222051	3.74907	9.03526	6.31919	8.27814	18.5308	18.7161	18.2642	19.36	9.65707	11.0091		1.00008	2.24019	20.3071	20.3071	19.5014	22.4266	13.7078	14.8044	15.0403	16.9956		Zfp451
987	17222053	22.5766	54.4097	17.3997	22.7936	13.9437	14.0832	18.4218	19.5271	55.0814	62.7928		19.5904	43.8825	13.1117	13.1117	18.5724	21.3583	52.0001	56.1601	69.2853	78.2924		Bend6
988	17222064	14.1928	34.2047	6.05842	7.93653	10.4089	10.513	2.73942	2.90379	7.68908	8.76555		14.8651	33.2978	7.39665	7.39665	14.1738	16.2999	6.63425	7.16499	5.29912	5.988		---
989	17222066	146.584	353.267	113.737	148.996	99.9459	100.945	92.0861	97.6113	88.2378	100.591		146.459	328.067	101.448	101.448	143.126	164.594	97.2984	105.082	77.7651	87.8746		---
990	17222070	26.6286	64.175	47.2356	61.8786	59.2022	59.7942	66.0665	70.0304	87.6766	99.9513		16.9684	38.0092	25.6509	25.6509	35.36	40.664	54.6654	59.0386	60.7368	68.6326		Mir5103
991	17222072	111.254	268.122	255.924	335.261	233.257	235.589	228.171	241.861	183.988	209.746		95.6444	214.244	248.684	248.684	289.384	332.791	185.063	199.868	204.298	230.856		Ccdc115
992	17222080	17.5784	42.3638	30.3785	39.7958	34.7662	35.1139	32.4156	34.3606	32.6526	37.224		42.0174	94.119	30.6996	30.6996	34.0345	39.1397	28.8096	31.1144	34.5999	39.0979		Prss40
993	17222092	19.6638	47.3899	28.8291	37.7661	27.7885	28.0664	24.3495	25.8105	26.1728	29.837		24.0091	53.7804	32.6313	32.6313	27.8816	32.0638	25.9744	28.0524	27.9753	31.6121		1700101I19Rik
994	17222094	5.06868	12.2155	17.6849	23.1672	10.9432	11.0527	11.9713	12.6896	9.68803	11.0444		10.1634	22.7661	14.2258	14.2258	7.72025	8.87829	10.9619	11.8388	8.87855	10.0328		AA619741
995	17222096	314.338	757.555	352.779	462.14	390.93	394.839	401.076	425.14	370.65	422.541		367.708	823.666	418.928	418.928	307.41	353.522	445.717	481.374	420.261	474.894		Fam168b
996	17222104	5.77962	13.9289	9.04777	11.8526	9.50369	9.59873	9.51546	10.0864	12.4918	14.2406		10.3522	23.1889	6.33447	6.33447	11.1265	12.7955	9.23432	9.97307	10.5138	11.8806		---
997	17222106	189.011	455.517	224.869	294.578	240.289	242.692	266.139	282.107	270.663	308.556		209.496	469.271	274.989	274.989	256.842	295.368	241.536	260.858	249.42	281.844		Uggt1
998	17222149	1168.28	2815.55	441.576	578.465	311.256	314.369	417.475	442.524	366.263	417.54		1357.88	3041.65	246.593	246.593	362.854	417.282	478.247	516.507	454.501	513.586		Neurl3
999	17222156	115.197	277.625	213.634	279.86	167.775	169.452	203.838	216.068	210.48	239.947		119.655	268.027	169.678	169.678	150.241	172.778	213.804	230.908	232.671	262.918		Kansl3
1000	17222179	29.1271	70.1963	44.1234	57.8016	49.4512	49.9457	45.6853	48.4264	65.4791	74.6461		29.4936	66.0657	56.9502	56.9502	37.2925	42.8863	52.0677	56.2332	61.3074	69.2773		Lman2l
1001	17222193	27.2796	65.7439	37.7545	49.4584	34.8665	35.2151	33.5521	35.5652	45.4496	51.8125		33.0121	73.947	28.4903	28.4903	19.5218	22.4501	47.3615	51.1504	45.9361	51.9078		Ankrd23
1002	17222205	58.8547	141.84	50.8453	66.6073	46.7088	47.1759	46.1159	48.8829	45.4877	51.8559		54.5874	122.276	41.7213	41.7213	47.7435	54.905	46.5251	50.2471	48.8262	55.1736		Ankrd39
1003	17222211	30.4705	73.4339	49.592	64.9655	33.4019	33.7359	36.3282	38.5079	39.18	44.6652		43.2429	96.8641	31.5754	31.5754	31.2479	35.9351	34.7293	37.5076	43.1166	48.7217		Sema4c
1004	17222232	19.4178	46.7969	26.9326	35.2817	20.7695	20.9772	21.0982	22.3641	21.9677	25.0432		30.8573	69.1204	18.7822	18.7822	22.6731	26.0741	26.2356	28.3344	25.6382	28.9712		Fam178b
1005	17222256	105.457	254.151	112.265	147.067	110.237	111.34	96.8602	102.672	88.1124	100.448		116.469	260.889	105.832	105.832	87.1404	100.212	95.3591	102.988	92.7751	104.836		Actr1b
1006	17222274	490.336	1181.71	1446.3	1894.65	1308.43	1321.51	1271.99	1348.31	1219.61	1390.35		527.676	1181.99	1136.41	1136.41	1252.49	1440.37	1271.34	1373.04	1116.74	1261.92		Tmem131
1007	17222318	9.81538	23.6551	21.4006	28.0347	15.6986	15.8556	13.0838	13.8688	20.2874	23.1277		5.89716	13.2096	16.8197	16.8197	17.6062	20.2471	16.1068	17.3954	11.829	13.3668		Rpl12-ps1
1008	17222321	5.49044	13.232	13.8242	18.1097	9.02393	9.11417	6.21008	6.58269	6.94227	7.91419		13.1772	29.517	9.4792	9.4792	6.27973	7.2217	3.37219	3.64197	3.35765	3.79414		4930439A04Rik
1009	17222326	210.991	508.489	399.336	523.13	315.831	318.99	323.396	342.8	340.437	388.098		201.88	452.211	410.289	410.289	292.094	335.908	340.801	368.066	363.274	410.499		Coa5
1010	17222332	124.407	299.821	155.316	203.464	179.156	180.948	182.238	193.172	192.324	219.249		119.716	268.165	140.244	140.244	140.561	161.646	162.791	175.814	173.514	196.071		Mgat4a
1011	17222354	9.46159	22.8024	28.2977	37.0699	18.7461	18.9336	16.2472	17.222	14.472	16.4981		17.6833	39.6106	24.0918	24.0918	25.0066	28.7576	18.4455	19.9212	7.97567	9.0125		4930594C11Rik
1012	17222356	51.8949	125.067	37.2514	48.7993	39.2439	39.6363	38.6822	41.0032	38.109	43.4442		61.5342	137.837	36.4391	36.4391	38.4357	44.2011	37.1871	40.162	39.13	44.2169		2010300C02Rik
1013	17222371	15.743	37.9407	15.9582	20.9053	10.7032	10.8103	11.1622	11.8319	15.7948	18.0061		18.7949	42.1006	14.4126	14.4126	12.8373	14.7629	15.8092	17.0739	17.8317	20.1498		Tsga10
1014	17222396	66.3267	159.847	220.05	288.265	166.076	167.737	142.462	151.01	135.53	154.504		62.0402	138.97	208.286	208.286	223.313	256.81	141.874	153.224	131.496	148.591		Mitd1
1015	17222411	13.7958	33.2478	17.1213	22.4289	19.5598	19.7554	12.5097	13.2603	12.1257	13.8233		13.5829	30.4257	14.6171	14.6171	14.3433	16.4948	15.4032	16.6355	11.8724	13.4158		Lyg2
1016	17222420	7.96903	19.2054	8.11908	10.636	10.2468	10.3493	8.6153	9.13222	7.95357	9.06707		4.63509	10.3826	8.70915	8.70915	9.69339	11.1474	8.14116	8.79245	9.0857	10.2668		Lyg1
1017	17222429	123.204	296.922	268.771	352.09	216	218.16	185.381	196.504	221.822	252.877		113.266	253.715	257.297	257.297	220.428	253.493	211.828	228.774	219.359	247.876		Txndc9
1018	17222440	93.7138	225.85	138.984	182.069	111.472	112.586	113.514	120.325	105.643	120.433		106.76	239.142	132.392	132.392	105.359	121.163	106.195	114.69	108.654	122.779		Rev1
1019	17222465	219.494	528.98	229.66	300.855	255.269	257.822	302.423	320.568	270.227	308.059		265.46	594.631	243.676	243.676	273.213	314.195	346.637	374.369	293.096	331.198		Aff3
1020	17222495	21.2811	51.2873	26.4324	34.6264	24.9855	25.2354	20.9964	22.2562	26.3347	30.0216		30.7324	68.8406	24.0356	24.0356	30.0881	34.6013	18.7717	20.2734	19.8421	22.4216		Lonrf2
1021	17222511	41.1832	99.2514	22.0231	28.8502	31.108	31.4191	32.0341	33.9561	27.5809	31.4422		36.6607	82.1199	39.1657	39.1657	31.1997	35.8796	32.1336	34.7043	26.6862	30.1553		Chst10
1022	17222524	15.0769	36.3353	12.5625	16.4569	9.37088	9.46459	7.64245	8.101	10.6535	12.145		18.4626	41.3562	9.84931	9.84931	12.3649	14.2196	8.12053	8.77017	10.2025	11.5288		---
1023	17222527	259.565	625.552	534.28	699.907	270.13	272.832	213.922	226.757	205.174	233.899		263.489	590.216	251.781	251.781	192.218	221.051	158.245	170.905	158.973	179.64		Tbc1d8
1024	17222549	190.291	458.602	142.72	186.963	97.7072	98.6842	96.5691	102.363	100.383	114.437		222.929	499.361	111.402	111.402	76.9032	88.4387	95.1547	102.767	104.553	118.145		Rnf149
1025	17222564	1538.6	3708.02	286.542	375.37	151.723	153.24	146.734	155.538	145.255	165.59		1196.91	2681.07	223.784	223.784	138.846	159.673	189.307	204.452	158.857	179.508		Snord89
1026	17222566	85.029	204.92	58.8921	77.1487	43.9556	44.3952	21.1436	22.4122	25.6886	29.285		138.945	311.237	28.115	28.115	24.5037	28.1792	31.8825	34.4331	26.4199	29.8545		---
1027	17222568	9.93375	23.9403	9.24646	12.1129	10.0244	10.1247	13.2798	14.0766	11.8594	13.5197		11.9365	26.7377	9.76863	9.76863	14.1576	16.2812	8.60037	9.2884	10.8726	12.286		Creg2
1028	17222575	42.2929	101.926	47.5574	62.3002	55.6063	56.1624	48.6292	51.547	49.0888	55.9612		51.9078	116.273	47.8314	47.8314	32.1705	36.9961	53.4577	57.7343	49.7632	56.2324		Rfx8
1029	17222593	9.98146	24.0553	9.03833	11.8402	11.1967	11.3087	8.85714	9.38857	6.34179	7.22964		9.9926	22.3834	13.6862	13.6862	9.45187	10.8697	7.50871	8.1094	7.30975	8.26002		Gm3646
1030	17222596	8.989	21.6635	7.8973	10.3455	7.1188	7.18999	5.18119	5.49206	4.08616	4.65822		7.38985	16.5533	5.75618	5.75618	4.33767	4.98831	6.60784	7.13647	5.53352	6.25288		1700066B17Rik
1031	17222601	124.095	299.069	78.9046	103.365	79.1175	79.9087	69.2293	73.383	74.9405	85.4322		174.175	390.152	88.5136	88.5136	80.6981	92.8028	71.9571	77.7137	76.975	86.9817		Gm16894
1032	17222606	41.1584	99.1918	24.6677	32.3147	19.7114	19.9085	21.8153	23.1243	26.1298	29.7879		39.7493	89.0385	20.6831	20.6831	26.0307	29.9353	26.0008	28.0809	27.2433	30.785		Mfsd9
1033	17222614	6.47234	15.5983	10.423	13.6542	11.1559	11.2675	9.95626	10.5536	11.6255	13.2531		17.3055	38.7644	11.0556	11.0556	13.0846	15.0473	11.4472	12.3629	12.132	13.7091		---
1034	17222618	17.5682	42.3395	12.5965	16.5014	9.98756	10.0874	13.1668	13.9568	15.1392	17.2586		11.9971	26.8735	17.5383	17.5383	12.5451	14.4269	12.3413	13.3286	16.4192	18.5537		2610017I09Rik
1035	17222623	5.78094	13.9321	14.8967	19.5147	10.1556	10.2571	8.85325	9.38445	7.08351	8.0752		15.2841	34.2364	8.26097	8.26097	9.07581	10.4372	9.5185	10.28	9.05555	10.2328		---
1036	17222625	70.3523	169.549	73.09	95.7479	84.1637	85.0053	92.523	98.0744	98.0086	111.73		59.5505	133.393	86.2345	86.2345	69.9741	80.4702	99.4388	107.394	117.485	132.758		Tgfbrap1
1037	17222642	30.1662	72.7006	42.853	56.1374	43.6469	44.0834	36.6429	38.8415	39.6126	45.1584		40.2417	90.1415	43.4923	43.4923	46.5505	53.5331	37.2195	40.1971	36.4703	41.2114		Fhl2
1038	17222650	43.6684	105.241	56.4525	73.9528	53.43	53.9643	58.1536	61.6428	48.5179	55.3104		73.8662	165.46	66.5692	66.5692	61.4615	70.6807	38.6771	41.7713	44.5958	50.3932		Uxs1
1039	17222668	23.0367	55.5185	24.571	32.188	23.4121	23.6462	23.4264	24.832	25.3732	28.9255		28.3773	63.5652	27.8254	27.8254	21.9682	25.2634	22.0877	23.8547	29.0574	32.8349		Mettl21c
1040	17222677	2.87776	6.93539	6.4155	8.4043	4.88473	4.93358	5.99762	6.35748	5.61333	6.39919		5.70067	12.7695	4.12196	4.12196	2.86035	3.2894	6.11669	6.60602	4.17628	4.7192		Gm8251
1041	17222679	79.9316	192.635	156.633	205.19	128.032	129.312	119.547	126.719	109.733	125.096		85.4467	191.401	136.848	136.848	147.144	169.216	113.004	122.044	102.281	115.577		Tex30 // Kdelc1
1042	17222694	58.0669	139.941	91.72	120.153	137.972	139.352	115.989	122.949	88.1976	100.545		34.4778	77.2302	100.904	100.904	110.404	126.965	89.8196	97.0052	90.942	102.764		Kdelc1
1043	17222707	4.01142	9.66751	13.5638	17.7685	7.63686	7.71323	6.55069	6.94373	10.4697	11.9355		8.86164	19.8501	9.28061	9.28061	8.81996	10.143	6.36444	6.87359	7.4351	8.40167		Mettl21e
1044	17222716	6.52222	15.7185	5.89234	7.71896	3.94738	3.98685	6.09503	6.46073	3.86549	4.40666		5.01694	11.2379	7.81304	7.81304	5.32648	6.12545	6.78949	7.33265	4.78992	5.41261		4930521E06Rik
1045	17222719	27.602	66.5209	32.7897	42.9545	23.8413	24.0798	26.1481	27.717	17.9594	20.4737		25.8335	57.8671	21.7447	21.7447	20.724	23.8327	24.2358	26.1747	24.5954	27.7928		Col5a2
1046	17222775	3.72899	8.98686	0.000805406	0.00105508	0.300328	0.303331	1.46389	1.55172	0.0060591	0.00690737		0.469294	1.05122	1.80185	1.80185	0.698744	0.803555	1.15306	1.2453	1.4852	1.67827		---
1047	17222777	1157.8	2790.3	15.5084	20.3159	4.19977	4.24177	3.76154	3.98723	9.36056	10.671		1289.44	2888.35	9.51156	9.51156	6.65874	7.65755	3.65455	3.94691	6.87658	7.77053		Slc40a1
1048	17222788	176.9	426.329	120.895	158.372	93.677	94.6138	100.812	106.861	97.263	110.88		161.723	362.26	94.1085	94.1085	123.937	142.528	104.52	112.882	86.9517	98.2554		Gm3852
1049	17222790	4.7455	11.4367	6.54279	8.57106	8.42588	8.51014	4.99736	5.2972	5.23808	5.97141		5.28067	11.8287	6.86181	6.86181	5.27718	6.06876	1.705	1.8414	8.70904	9.84122		Gm318 // Gm4776
1050	17222800	62.0622	149.57	220.786	289.23	123.069	124.3	81.9665	86.8845	62.06	70.7484		67.6822	151.608	182.707	182.707	106.836	122.861	61.7958	66.7394	64.5756	72.9704		Slc39a10
1051	17222815	0.8304	2.00126	3.42557	4.48749	2.87456	2.9033	4.0047	4.24498	5.13578	5.85479		2.27404	5.09384	2.48013	2.48013	3.09765	3.5623	3.1076	3.35621	4.50476	5.09037		---
1052	17222817	6.56242	15.8154	14.4603	18.943	5.18251	5.23433	5.11499	5.42189	7.33629	8.36337		3.32403	7.44583	9.02948	9.02948	11.5334	13.2634	5.64374	6.09524	7.01208	7.92366		---
1053	17222819	10.2403	24.679	7.28512	9.54351	5.46896	5.52365	7.15222	7.58136	7.66203	8.73471		8.38638	18.7855	8.25007	8.25007	8.54575	9.82761	6.43347	6.94815	7.81197	8.82752		9330175M20Rik
1054	17222825	291.928	703.546	407.628	533.992	295.055	298.005	277.204	293.836	341.235	389.008		269.247	603.113	325.707	325.707	251.526	289.255	304.063	328.388	307.419	347.384		Nabp1
1055	17222834	9.9657	24.0173	16.4991	21.6138	12.0731	12.1938	10.0434	10.646	16.1924	18.4594		7.17476	16.0715	15.6344	15.6344	11.919	13.7068	12.1379	13.109	10.0247	11.3279		Gm17767
1056	17222837	39.8074	95.9359	20.4462	26.7845	17.5125	17.6876	19.4432	20.6098	13.1147	14.9507		28.5441	63.9389	17.9896	17.9896	20.5089	23.5853	18.8415	20.3489	17.3882	19.6487		Myo1b
1057	17222876	332.15	800.481	528.494	692.327	558.778	564.366	507.971	538.449	538.309	613.672		394.928	884.638	574.362	574.362	773.569	889.605	541.406	584.718	438.965	496.03		Gm8420
1058	17222878	232.746	560.917	212.257	278.057	212.793	214.921	206.401	218.785	227.977	259.894		232.095	519.893	212.272	212.272	238.575	274.361	235.438	254.273	222.326	251.228		Gm3940
1059	17222880	247.647	596.83	435.05	569.916	372.341	376.064	398.364	422.265	367.453	418.896		272.973	611.459	411.674	411.674	426.514	490.491	362.129	391.1	369.839	417.918		Gls
1060	17222911	6.68644	16.1143	1.11323	1.45833	2.28796	2.31084	2.37263	2.51499	3.5293	4.0234		1.26384	2.83101	2.2887	2.2887	6.10671	7.02272	1.71094	1.84782	3.44772	3.89593		---
1061	17222913	118.648	285.943	217.543	284.981	196.41	198.374	198.835	210.765	182.036	207.52		123.285	276.159	249.591	249.591	181.307	208.503	206.771	223.312	170.525	192.694		Nab1
1062	17222925	114.657	276.324	144.596	189.421	116.246	117.408	178.543	189.256	211.42	241.019		102.287	229.122	88.7037	88.7037	97.9839	112.682	165.533	178.775	192	216.96		Mfsd6
1063	17222940	49.117	118.372	48.9528	64.1282	87.302	88.175	174.001	184.441	179.364	204.476		50.5982	113.34	61.9543	61.9543	75.2161	86.4985	133.868	144.577	126.094	142.487		Inpp1
1064	17222951	29.4414	70.9537	21.7909	28.5461	15.1869	15.3388	12.1698	12.9	14.1503	16.1314		28.3246	63.4472	17.9008	17.9008	21.1976	24.3773	16.0279	17.3101	8.86674	10.0194		1700019D03Rik
1065	17222959	3.46338	8.34675	3.23619	4.23941	1.1082	1.11928	2.44315	2.58974	3.36718	3.83858		3.96034	8.87117	3.85234	3.85234	2.16543	2.49025	4.41502	4.76822	2.14861	2.42793		1700019A02Rik
1066	17222968	17.099	41.2087	41.8801	54.8629	45.3935	45.8474	45.3415	48.062	38.3406	43.7082		16.8133	37.6617	54.607	54.607	50.3003	57.8453	40.9777	44.2559	38.0359	42.9806		Pms1
1067	17222988	242.759	585.048	270.142	353.887	252.772	255.3	269.646	285.825	259.198	295.486		258.127	578.204	257.036	257.036	246.49	283.463	262.707	283.724	253.807	286.802		Asnsd1
1068	17223002	2.20957	5.32507	8.0035	10.4846	8.41194	8.49606	6.61127	7.00794	9.36017	10.6706		0.00544433	0.0121953	7.0718	7.0718	4.14576	4.76762	6.58591	7.11279	6.47223	7.31362		Dnah7a
1069	17223069	1629.87	3927.98	354.755	464.729	511.04	516.15	610.2	646.812	593.523	676.616		2140.13	4793.9	497.504	497.504	678.734	780.545	645.546	697.19	573.907	648.514		Stk17b
1070	17223080	19.7207	47.527	20.8981	27.3764	18.5556	18.7412	21.3243	22.6037	24.0995	27.4734		22.522	50.4493	20.9235	20.9235	17.8026	20.473	20.5994	22.2473	20.3028	22.9422		Hecw2
1071	17223115	0.0623055	0.150156	1.98374	2.5987	4.04542	4.08588	1.3591	1.44065	1.38231	1.57584		0.148569	0.332794	0.333699	0.333699	1.16179	1.33605	0.00271502	0.00293222	4.48716	5.07049		---
1072	17223117	47.7041	114.967	106.694	139.77	118.432	119.616	107.555	114.009	115.236	131.369		61.9232	138.708	131.938	131.938	128.118	147.336	115.933	125.207	121.978	137.835		Gtf3c3
1073	17223138	325.215	783.768	77.2657	101.218	79.7814	80.5792	80.9528	85.81	90.6526	103.344		376.991	844.459	76.0638	76.0638	85.495	98.3192	86.2868	93.1898	75.713	85.5557		Pgap1
1074	17223169	377.075	908.75	237.425	311.027	282.673	285.499	271.866	288.178	320.19	365.017		455.444	1020.19	225.612	225.612	249.499	286.924	311.227	336.125	282.414	319.128		Ankrd44
1075	17223200	722.977	1742.37	708.595	928.259	739.423	746.817	701.692	743.794	642.321	732.246		841.878	1885.81	736.475	736.475	763.522	878.051	607.33	655.917	597.776	675.487		Sf3b1
1076	17223228	264.277	636.907	1071.12	1403.16	978.798	988.585	668.544	708.657	631.001	719.342		258.907	579.951	1522.83	1522.83	976.439	1122.9	760.889	821.761	720.798	814.502		Hspd1
1077	17223245	11.5007	27.7166	19.91	26.0822	21.8237	22.0419	22.858	24.2294	21.8135	24.8674		20.834	46.6682	16.0864	16.0864	19.0479	21.9051	29.7351	32.1139	30.6071	34.5861		Rftn2
1078	17223261	17.7935	42.8824	26.1529	34.2602	16.8179	16.9861	14.5597	15.4333	13.0911	14.9238		16.7189	37.4504	15.2391	15.2391	14.9155	17.1529	14.618	15.7874	15.614	17.6438		Boll
1079	17223277	213.318	514.096	178.137	233.36	253.951	256.49	208.888	221.422	180.378	205.631		225.101	504.227	259.344	259.344	230.929	265.568	172.82	186.645	149.086	168.468		Gm6644
1080	17223279	5.85614	14.1133	3.6117	4.73133	2.145	2.16645	5.61494	5.95183	3.43712	3.91831		10.8239	24.2456	5.53062	5.53062	5.94568	6.83753	4.74003	5.11924	5.56479	6.28821		Hsfy2
1081	17223283	57.3353	138.178	40.9694	53.6699	44.4117	44.8559	36.386	38.5692	34.3579	39.168		65.9257	147.674	28.8377	28.8377	28.9652	33.31	43.4881	46.9671	32.8046	37.0692		Satb2
1082	17223298	769.991	1855.68	568.304	744.479	499.273	504.265	504.149	534.398	708.961	808.216		1038.62	2326.52	556.038	556.038	835.972	961.368	441.323	476.629	466.21	526.817		---
1083	17223300	19.7544	47.6082	20.2318	26.5036	21.8829	22.1017	18.0614	19.1451	20.7165	23.6169		20.7249	46.4238	24.3503	24.3503	20.8031	23.9235	22.3678	24.1572	20.306	22.9458		BC055402
1084	17223308	23.604	56.8857	39.6452	51.9352	32.745	33.0724	38.2966	40.5944	44.3935	50.6086		33.9192	75.9789	37.0496	37.0496	37.995	43.6943	39.5768	42.7429	45.3857	51.2858		4930558J18Rik
1085	17223313	45.9547	110.751	107.859	141.296	87.0721	87.9428	86.0049	91.1652	97.5653	111.224		57.2765	128.299	112.764	112.764	103.697	119.251	94.0558	101.58	87.7638	99.173		Tyw5
1086	17223327	109.967	265.02	38.9182	50.9829	32.4534	32.7779	27.6469	29.3057	31.506	35.9168		66.854	149.753	33.9365	33.9365	31.8458	36.6226	21.4522	23.1684	31.0086	35.0397		---
1087	17223329	6.45773	15.5631	19.2771	25.253	13.7196	13.8568	13.4875	14.2967	16.5713	18.8912		11.8941	26.6427	13.6549	13.6549	15.3034	17.5989	11.7615	12.7024	13.2648	14.9892		Gm17234
1088	17223332	50.444	121.57	42.91	56.2121	44.6457	45.0922	50.7557	53.801	66.4788	75.7858		57.901	129.698	43.6846	43.6846	43.1955	49.6749	80.2987	86.7226	65.2442	73.7259		Kctd18
1089	17223344	10.3641	24.9775	12.5701	16.4669	7.27431	7.34705	9.50314	10.0733	16.0835	18.3352		13.989	31.3353	12.5578	12.5578	15.7973	18.167	10.6795	11.5339	15.0875	17.0489		---
1090	17223346	20.6015	49.6497	30.3619	39.7741	20.7741	20.9819	23.58	24.9948	23.847	27.1856		33.7275	75.5496	23.3061	23.3061	17.6602	20.3092	24.7674	26.7488	26.4105	29.8439		Gm15759
1091	17223353	773.528	1864.2	461.416	604.454	425.195	429.447	475.671	504.212	590.456	673.12		983.245	2202.47	339.444	339.444	444.273	510.914	543.41	586.882	558.436	631.032		Clk1
1092	17223378	54.1861	130.588	143.01	187.343	126.362	127.626	97.9372	103.813	111.916	127.585		46.4688	104.09	167.583	167.583	139.28	160.173	94.5669	102.132	98.4482	111.246		Ppil3
1093	17223390	59.7766	144.062	215.22	281.939	206.387	208.451	190.388	201.811	183.197	208.845		67.7922	151.854	254.505	254.505	211.007	242.658	234.431	253.186	187.217	211.555		Orc2
1094	17223412	18.0947	43.6082	33.5388	43.9359	36.6116	36.9777	34.0055	36.0458	38.3757	43.7483		26.3255	58.9691	36.3892	36.3892	30.0653	34.5751	32.4499	35.0459	38.8441	43.8939		Fam126b
1095	17223429	16.8225	40.5422	11.5177	15.0883	7.11086	7.18196	7.1296	7.55738	6.7491	7.69398		14.3581	32.1621	13.6552	13.6552	8.48952	9.76295	6.99914	7.55907	7.15444	8.08452		Als2cr12
1096	17223446	173.34	417.749	227.104	297.506	224.426	226.67	223.75	237.175	220.324	251.169		210.045	470.502	238.247	238.247	159.374	183.28	191.717	207.054	224.453	253.632		Trak2
1097	17223467	20.3145	48.958	21.3297	27.9419	20.5652	20.7709	17.693	18.7546	17.4734	19.9197		29.6468	66.4087	17.1949	17.1949	22.7646	26.1793	18.7743	20.2762	15.9087	17.9768		Als2cr11
1098	17223471	8.91215	21.4783	7.88298	10.3267	8.10858	8.18966	10.0511	10.6542	9.92006	11.3089		15.3349	34.3503	7.29121	7.29121	14.3273	16.4764	9.28827	10.0313	10.0231	11.3262		---
1099	17223473	3.06429	7.38495	6.34266	8.30888	5.0343	5.08464	2.5677	2.72176	5.64983	6.4408		6.8407	15.3232	6.85176	6.85176	6.73771	7.74837	3.79736	4.10115	5.12886	5.79561		Als2cr11
1100	17223490	36.3282	87.5509	54.281	71.1081	52.4311	52.9554	59.3977	62.9615	53.7787	61.3077		29.4698	66.0124	61.0613	61.0613	66.5785	76.5653	62.2448	67.2244	69.9394	79.0315		Tmem237
1101	17223509	16.3474	39.3973	11.1471	14.6028	9.83919	9.93758	9.9594	10.557	9.73545	11.0984		14.1379	31.6689	9.91131	9.91131	10.7555	12.3688	9.29085	10.0341	10.8651	12.2776		Mpp4
1102	17223532	47.8439	115.304	136.389	178.669	107.128	108.199	98.2273	104.121	112.21	127.92		60.4227	135.347	123.901	123.901	81.1572	93.3308	106.433	114.947	111.636	126.149		Als2
1103	17223571	10.1541	24.4714	13.9678	18.2978	15.1333	15.2846	9.70002	10.282	8.65566	9.86745		13.6426	30.5593	12.9864	12.9864	10.1655	11.6903	10.731	11.5895	13.84	15.6392		---
1104	17223574	303.724	731.974	264.155	346.044	228.65	230.937	171.827	182.137	205.539	234.314		295.548	662.027	269.953	269.953	329.083	378.445	175.192	189.207	152.77	172.63		Sumo1
1105	17223581	15.9375	38.4094	21.4846	28.1449	18.5603	18.7459	22.0778	23.4024	19.9692	22.7649		20.0694	44.9554	18.9987	18.9987	16.8971	19.4316	14.0317	15.1542	18.8169	21.2631		Ica1l
1106	17223594	74.6438	179.892	278.404	364.709	212.432	214.557	162.86	172.632	170.012	193.813		98.7156	221.123	298.64	298.64	228.809	263.13	167.129	180.5	153.091	172.993		Wdr12
1107	17223616	49.8337	120.099	74.4269	97.4993	60.5067	61.1117	61.2474	64.9223	63.0114	71.833		41.2336	92.3632	40.7727	40.7727	38.2536	43.9917	49.4553	53.4117	52.5411	59.3714		Raph1
1108	17223637	3.97606	9.58231	9.85978	12.9163	8.35327	8.43681	5.9933	6.3529	11.0483	12.595		4.53588	10.1604	6.65374	6.65374	8.04366	9.25021	6.52571	7.04777	6.81614	7.70224		Gm11578
1109	17223641	7.11712	17.1523	13.377	17.5238	5.75168	5.8092	5.2576	5.57305	8.69001	9.90661		5.59253	12.5273	12.3165	12.3165	14.2384	16.3742	5.57554	6.02159	6.07269	6.86214		---
1110	17223643	0.0982045	0.236673	7.40696	9.70312	3.08589	3.11675	1.69601	1.79777	4.65984	5.31222		0.0194576	0.0435851	0.954708	0.954708	2.70501	3.11076	0.686651	0.741583	2.78318	3.14499		Gm11579
1111	17223646	67.086	161.677	157.796	206.713	159.66	161.257	116.456	123.443	120.887	137.812		106.024	237.493	141.234	141.234	113.396	130.405	131.964	142.521	105.513	119.23		4930587A21Rik
1112	17223649	9.3923	22.6354	17.8868	23.4317	17.7144	17.8916	14.7983	15.6862	15.1753	17.2998		20.6001	46.1443	17.774	17.774	13.7205	15.7786	14.8822	16.0727	12.5861	14.2223		4930448K12Rik
1113	17223655	7.44271	17.9369	9.08384	11.8998	6.80003	6.86803	7.18447	7.61554	6.16954	7.03327		5.85662	13.1188	5.3194	5.3194	4.33115	4.98082	5.46958	5.90714	9.98993	11.2886		Gm12747
1114	17223659	44.686	107.693	34.7804	45.5624	35.0343	35.3846	31.0212	32.8825	32.771	37.359		67.0111	150.105	37.9128	37.9128	28.7891	33.1075	34.0413	36.7646	35.4071	40.01		Gm11610
1115	17223662	9.54835	23.0115	15.7941	20.6903	10.8852	10.994	12.7829	13.5499	13.0804	14.9116		9.03863	20.2465	9.9338	9.9338	11.328	13.0272	9.21644	9.95376	13.1597	14.8704		4930487H11Rik
1116	17223666	273.69	659.593	526.572	689.809	429.129	433.421	405.506	429.836	434.912	495.799		362.394	811.762	430.492	430.492	348.949	401.291	403.903	436.215	415.721	469.765		Ino80d
1117	17223685	117.674	283.595	161.498	211.562	163.373	165.007	135.466	143.594	130.898	149.224		110.121	246.671	188.032	188.032	174.782	201	130.2	140.616	117.503	132.779		Ndufs1
1118	17223710	6.69055	16.1242	9.09902	11.9197	7.50049	7.57549	4.9671	5.26512	6.06539	6.91455		7.58365	16.9874	4.77251	4.77251	9.69781	11.1525	6.81311	7.35816	7.17437	8.10704		Gpr1
1119	17223717	4.07853	9.82926	9.48346	12.4233	8.41858	8.50276	11.7267	12.4303	10.7152	12.2154		8.83233	19.7844	10.0936	10.0936	11.3876	13.0957	11.636	12.5668	10.5219	11.8898		Gm11608
1120	17223726	7.56993	18.2435	9.38624	12.296	5.38281	5.43664	5.22248	5.53583	9.22946	10.5216		10.2746	23.0152	5.67491	5.67491	7.27104	8.3617	7.17399	7.74791	10.0566	11.364		---
1121	17223728	12.5573	30.2631	3.97524	5.20756	3.06808	3.09876	2.77784	2.94451	0.310472	0.353938		12.4526	27.8939	1.08442	1.08442	0.361455	0.415673	1.65843	1.79111	0.808133	0.91319		---
1122	17223730	19.0841	45.9927	16.277	21.3229	16.9951	17.1651	18.7657	19.8917	16.3612	18.6518		25.6805	57.5243	16.7298	16.7298	14.9034	17.1389	13.5483	14.6321	24.0934	27.2256		Dytn
1123	17223747	4.07838	9.82889	5.36891	7.03327	6.64612	6.71258	5.2205	5.53373	8.50051	9.69058		5.99625	13.4316	5.82043	5.82043	8.33586	9.58624	4.34096	4.68824	5.26303	5.94723		Mdh1b
1124	17223760	20.2213	48.7334	26.2947	34.446	28.0149	28.2951	21.2378	22.512	20.0883	22.9007		23.4322	52.4881	22.2108	22.2108	23.415	26.9272	18.001	19.4411	22.1631	25.0443		4933402D24Rik
1125	17223766	173.848	418.974	105.158	137.757	125.066	126.317	130.619	138.456	163.56	186.458		149.475	334.824	88.2143	88.2143	78.0204	89.7235	153.547	165.831	175.07	197.83		Klf7
1126	17223777	36.9197	88.9764	36.3413	47.6072	40.7815	41.1893	42.4775	45.0262	46.3071	52.7901		48.3175	108.231	36.112	36.112	32.0064	36.8073	45.2503	48.8704	44.2643	50.0186		Mettl21a
1127	17223787	7.26395	17.5061	19.0001	24.8902	21.3154	21.5286	29.0445	30.7871	25.1452	28.6655		8.28613	18.5609	20.5672	20.5672	21.1122	24.279	24.9455	26.9412	19.6368	22.1896		2810408I11Rik
1128	17223793	32.3038	77.8521	80.009	104.812	54.198	54.74	65.3139	69.2328	76.5234	87.2367		51.3486	115.021	51.7532	51.7532	44.699	51.4038	86.1851	93.08	74.4579	84.1374		Fzd5
1129	17223799	149.392	360.034	86.339	113.104	115.777	116.935	137.238	145.472	167.588	191.05		250.475	561.064	127.993	127.993	121.568	139.803	138.691	149.786	141.41	159.793		Plekhm3
1130	17223811	21.8312	52.6131	23.4709	30.7469	26.141	26.4024	24.484	25.953	21.625	24.6525		25.7272	57.629	20.3669	20.3669	22.791	26.2096	19.0632	20.5883	18.0809	20.4314		---
1131	17223813	5.09046	12.268	6.91432	9.05776	5.44597	5.50043	3.34752	3.54837	9.47272	10.7989		8.79074	19.6913	6.89149	6.89149	8.67035	9.97091	6.31282	6.81784	7.16976	8.10183		Akr1cl
1132	17223828	15.3262	36.9363	7.11991	9.32708	9.30159	9.39461	12.0981	12.824	6.1322	6.99071		12.6453	28.3254	12.0203	12.0203	7.32124	8.41942	7.66974	8.28332	11.152	12.6018		Cryge
1133	17223834	26.0883	62.8728	16.6637	21.8295	22.7847	23.0125	20.8948	22.1484	21.2974	24.279		27.9618	62.6344	31.852	31.852	16.0452	18.452	25.7254	27.7834	17.9485	20.2817		Crygd
1134	17223839	14.3887	34.6768	27.4972	36.0213	34.6766	35.0233	18.6052	19.7215	16.8156	19.1697		26.7426	59.9033	29.9342	29.9342	21.6656	24.9155	31.1209	33.6106	26.6754	30.1432		Crygc
1135	17223844	9.16852	22.0961	10.6197	13.9118	8.94349	9.03293	8.59787	9.11374	9.74967	11.1146		4.3789	9.80874	5.98961	5.98961	10.083	11.5954	7.40044	7.99248	8.55504	9.66719		Crygb
1136	17223848	18.0489	43.4979	17.6394	23.1075	19.4084	19.6025	25.2624	26.7781	19.9795	22.7766		40.8369	91.4747	18.2927	18.2927	16.7973	19.3169	12.4807	13.4791	22.5733	25.5078		Cryga
1137	17223852	24.3417	58.6635	39.2111	51.3665	29.4943	29.7892	25.3861	26.9092	30.6192	34.9059		46.1799	103.443	19.0891	19.0891	28.8292	33.1536	20.6028	22.251	37.5373	42.4171		D630023F18Rik
1138	17223863	182.451	439.706	69.5514	91.1123	66.756	67.4236	69.0278	73.1694	60.3201	68.7649		169.91	380.599	49.4672	49.4672	47.1226	54.191	60.7075	65.5641	64.1345	72.4719		Idh1
1139	17223876	5.27145	12.7042	7.07219	9.26457	9.83762	9.936	6.31469	6.69357	9.18446	10.4703		5.91609	13.252	8.56294	8.56294	10.5641	12.1487	10.3433	11.1707	12.1818	13.7654		Gm10558
1140	17223880	31.5305	75.9885	29.1417	38.1756	37.8572	38.2358	48.1298	51.0176	45.6678	52.0613		31.5177	70.5997	25.1115	25.1115	32.9982	37.948	35.6411	38.4924	30.5463	34.5173		Kansl1l
1141	17223903	261.457	630.111	483.973	634.005	431.81	436.129	403.902	428.136	410.303	467.745		285.06	638.535	494.608	494.608	495	569.25	380.076	410.482	402.436	454.753		Acadl
1142	17223916	35.9984	86.756	31.9909	41.9081	35.667	36.0236	30.7076	32.5501	33.2353	37.8882		37.8114	84.6975	30.605	30.605	44.1382	50.7589	36.4284	39.3427	33.8995	38.3064		Myl1
1143	17223932	142.142	342.563	123.608	161.926	114.737	115.885	134.005	142.045	128.347	146.315		136.327	305.372	135.889	135.889	108.06	124.269	147.667	159.48	187.88	212.305		Lancl1
1144	17223946	46.1744	111.28	69.7795	91.4111	56.574	57.1398	61.3957	65.0794	48.3757	55.1483		42.589	95.3993	50.413	50.413	53.2284	61.2126	70.4118	76.0447	62.318	70.4194		Erbb4
1145	17223980	0.000222815	0.000536985	0.000115382	0.000151151	0.000108186	0.000109268	0.00016004	0.000169643	0.000227704	0.000259582		0.000240595	0.000538933	2.04259	2.04259	0.000187345	0.000215447	0.000235785	0.000254648	0.000183494	0.000207348		---
1146	17223982	8.94685	21.5619	19.5419	25.6	19.9145	20.1136	17.037	18.0593	14.9846	17.0825		19.7944	44.3394	11.7891	11.7891	13.2751	15.2663	18.6716	20.1653	19.9992	22.5991		Gm16076
1147	17223985	54.612	131.615	62.2195	81.5076	54.219	54.7612	80.5643	85.3981	92.2188	105.129		65.2666	146.197	46.4384	46.4384	46.0277	52.9318	61.8302	66.7766	60.816	68.7221		Ikzf2 (Ikaros family zinc finger 2)
1148	17223995	7.81688	18.8387	4.2165	5.52361	2.55789	2.58347	4.36318	4.62497	4.30879	4.91202		4.1583	9.3146	5.28499	5.28499	4.67621	5.37764	5.12115	5.53084	6.52637	7.37479		---
1149	17223997	0.0573684	0.138258	0.00068188	0.000893262	0.000446474	0.000450939	0.585622	0.620759	0.526118	0.599775		2.80239	6.27736	0.41274	0.41274	0.000540659	0.000621758	0.154127	0.166458	0.000730279	0.000825215		---
1150	17223999	19.8223	47.7718	39.0021	51.0928	78.2396	79.022	91.7306	97.2344	69.2397	78.9332		29.2421	65.5024	52.9496	52.9496	88.365	101.62	93.3253	100.791	64.4102	72.7835		Bard1
1151	17224015	17.1024	41.2168	15.8275	20.734	13.9207	14.06	13.6485	14.4674	13.5566	15.4545		11.3988	25.5334	10.9423	10.9423	11.12	12.788	12.7552	13.7756	12.277	13.873		Abca12
1152	17224071	45.2303	109.005	15.1857	19.8932	14.1225	14.2637	13.438	14.2443	13.569	15.4686		36.0216	80.6883	12.1501	12.1501	13.6459	15.6928	13.3676	14.437	13.1596	14.8703		Fn1
1153	17224121	9.1441	22.0373	2.40659	3.15263	2.03742	2.0578	4.38376	4.64678	3.15124	3.59242		1.4564	3.26234	3.03346	3.03346	3.50068	4.02578	4.53672	4.89966	5.0423	5.6978		4933417E11Rik
1154	17224125	222.336	535.83	834.881	1093.69	613.034	619.164	550.98	584.039	550.246	627.281		215.191	482.029	615.665	615.665	511.844	588.621	599.744	647.723	619.883	700.467		Mreg
1155	17224133	37.1871	89.6208	44.7647	58.6418	38.7668	39.1545	48.8786	51.8113	34.9727	39.8689		40.3644	90.4163	57.8899	57.8899	38.5145	44.2917	33.9683	36.6857	32.8731	37.1466		Pecr
1156	17224146	43.9181	105.843	27.9186	36.5734	26.9215	27.1907	25.4698	26.998	31.9193	36.388		39.4669	88.4058	25.7324	25.7324	27.4992	31.6241	25.3047	27.3291	27.9588	31.5935		March4 //
1157	17224154	12.7027	30.6136	10.668	13.9751	7.5757	7.65146	13.6049	14.4212	8.01911	9.14179		11.2908	25.2913	10.7914	10.7914	13.8857	15.9686	8.08611	8.733	12.1501	13.7296		Ankar
1158	17224180	49.0916	118.311	36.4186	47.7084	30.9527	31.2623	26.0021	27.5623	25.136	28.655		21.7843	48.7969	32.0402	32.0402	27.7134	31.8704	29.6676	32.0411	28.5775	32.2926		Igfbp5
1159	17224191	83.7658	201.876	65.7802	86.172	63.2184	63.8506	56.9525	60.3697	27.3178	31.1422		66.5616	149.098	53.7372	53.7372	44.5494	51.2318	45.5277	49.1699	46.2597	52.2734		Tnp1
1160	17224195	13.5484	32.6517	9.28707	12.1661	7.39036	7.46427	8.0546	8.53787	8.9477	10.2004		17.6758	39.5939	7.7207	7.7207	9.40475	10.8155	8.69673	9.39247	7.03539	7.94999		Pinc
1161	17224201	11.2929	27.2158	12.284	16.0921	12.3049	12.4279	11.9184	12.6335	10.8198	12.3345		19.0135	42.5904	6.23973	6.23973	10.7788	12.3956	8.60301	9.29125	7.53006	8.50897		6030407O03Rik
1162	17224211	183.99	443.416	17.7578	23.2627	13.2708	13.4035	19.0316	20.1735	14.153	16.1345		149.112	334.01	18.9818	18.9818	21.4202	24.6332	11.6301	12.5605	15.05	17.0065		Tns1
1163	17224251	21.8572	52.6759	20.8251	27.2809	13.3497	13.4832	22.9234	24.2988	20.3438	23.192		26.437	59.2189	17.1096	17.1096	21.5927	24.8316	19.5606	21.1255	22.1687	25.0507		Cxcr1
1164	17224254	1.50244	3.62089	0.135525	0.177538	0.434113	0.438454	0.741004	0.785464	2.46468	2.80973		1.37284	3.07515	0.857076	0.857076	2.52697	2.90601	1.58319	1.70985	1.4922	1.68619		Mir1928
1165	17224256	139.19	335.449	158.968	208.248	159.751	161.349	131.006	138.866	115.474	131.64		150.716	337.605	195.96	195.96	156.355	179.808	118.016	127.457	119.685	135.244		Aamp
1166	17224270	34.673	83.5619	109.438	143.363	70.3439	71.0474	65.4189	69.3441	71.1735	81.1378		39.5641	88.6236	67.1617	67.1617	49.3625	56.7669	58.0436	62.6871	63.7811	72.0726		Tmbim1
1167	17224291	72.0016	173.524	163.35	213.988	159.36	160.954	167.74	177.804	182.208	207.717		87.1595	195.237	199.529	199.529	154.63	177.825	200.467	216.504	183.541	207.402		Usp37
1168	17224320	91.8735	221.415	138.982	182.067	161.03	162.64	183.427	194.433	191.688	218.524		120.776	270.539	149.366	149.366	132.239	152.075	168.2	181.656	187.089	211.411		Zfp142
1169	17224340	229.06	552.034	227.296	297.758	253.5	256.035	196.66	208.46	171.313	195.297		372.724	834.902	199.813	199.813	168.847	194.174	175.756	189.816	189.128	213.714		---
1170	17224342	73.7366	177.705	114.339	149.785	102.24	103.263	106.282	112.658	117.917	134.425		87.0647	195.025	106.302	106.302	111.31	128.007	107.435	116.03	115.106	130.07		Rnf25
1171	17224360	6.04651	14.5721	26.7019	34.9795	23.9486	24.1881	18.3721	19.4744	15.5826	17.7642		20.1306	45.0925	24.0609	24.0609	15.2098	17.4913	22.2232	24.001	17.0276	19.2412		Prkag3
1172	17224379	75.1185	181.036	71.6667	93.8833	84.5219	85.3671	70.0201	74.2213	75.2151	85.7452		94.5532	211.799	75.6452	75.6452	56.9874	65.5356	69.0202	74.5418	76.5195	86.467		Fev
1173	17224386	19.3168	46.5534	31.4422	41.1893	27.7479	28.0254	26.1164	27.6834	25.8508	29.4699		24.6155	55.1388	31.5572	31.5572	30.5476	35.1297	22.5616	24.3665	33.4069	37.7498		Cryba2
1174	17224395	16.8864	40.6962	25.5486	33.4686	21.9419	22.1613	26.8954	28.5091	23.3133	26.5772		27.2769	61.1002	15.2938	15.2938	21.7727	25.0387	25.9274	28.0016	30.6558	34.641		Mir375
1175	17224397	23.9919	57.8205	23.1893	30.3779	21.4315	21.6458	20.2494	21.4644	16.4436	18.7457		32.8685	73.6254	19.6801	19.6801	22.3274	25.6765	17.7654	19.1866	19.824	22.4011		Ccdc108
1176	17224433	106.959	257.771	79.3805	103.988	70.9068	71.6158	85.186	90.2971	75.8167	86.431		98.5971	220.858	76.0749	76.0749	93.4815	107.504	77.8629	84.092	98.6375	111.46		Ihh
1177	17224440	31.7424	76.4993	49.3683	64.6724	35.6999	36.0569	33.6352	35.6533	37.0247	42.2081		31.2943	70.0993	36.5313	36.5313	36.1698	41.5953	36.3102	39.215	38.0286	42.9724		Nhej1
1178	17224447	7.6083	18.336	15.7925	20.6881	14.7975	14.9455	15.1935	16.1052	15.3159	17.4601		10.5857	23.7119	11.9022	11.9022	14.3775	16.5341	14.0517	15.1759	10.7701	12.1702		Slc23a3
1179	17224462	265.4	639.613	282.426	369.978	315.31	318.464	391.387	414.871	593.205	676.253		291.372	652.674	276.978	276.978	247.572	284.707	552.993	597.232	606.033	684.817		Cnppd1
1180	17224476	23.6565	57.0122	74.8676	98.0766	63.1982	63.8302	65.4823	69.4112	63.2292	72.0813		31.2818	70.0713	65.9026	65.9026	58.9072	67.7432	58.7659	63.4672	60.0027	67.803		Abcb6
1181	17224500	71.1287	171.42	82.9453	108.658	102.442	103.466	101.484	107.573	125.366	142.917		52.8368	118.354	60.4421	60.4421	68.3069	78.553	102.485	110.683	120.22	135.848		Atg9a
1182	17224520	45.5366	109.743	44.8583	58.7643	43.3788	43.8126	50.0493	53.0522	50.2606	57.2971		41.6103	93.2072	36.0091	36.0091	35.7398	41.1008	56.6088	61.1375	70.2698	79.4049		Glb1l
1183	17224540	335.446	808.425	439.053	575.16	625.475	631.73	409.699	434.281	308.542	351.738		373.907	837.552	714.729	714.729	531.989	611.787	281.822	304.368	274.889	310.624		Tuba4a
1184	17224546	83.2785	200.701	96.7159	126.698	94.0067	94.9468	88.9641	94.3019	76.7272	87.469		107.058	239.81	79.9633	79.9633	91.905	105.691	82.6427	89.2541	82.681	93.4295		A630095N17Rik
1185	17224551	18.5362	44.6723	25.4698	33.3654	16.2933	16.4563	18.0741	19.1585	22.1909	25.2976		18.1232	40.596	19.5389	19.5389	16.9369	19.4774	25.2959	27.3196	29.2884	33.0959		Ptprn
1186	17224577	8.30368	20.0119	14.9183	19.543	8.23618	8.31854	10.0937	10.6993	10.1066	11.5215		12.0238	26.9334	11.9125	11.9125	13.1724	15.1483	11.5067	12.4272	13.0467	14.7427		Resp18
1187	17224587	117.471	283.106	251.389	329.32	248.108	250.589	294.705	312.388	315.217	359.347		103.115	230.978	222.005	222.005	198.026	227.729	280.516	302.957	307.981	348.018		Dnpep
1188	17224608	26.7885	64.5602	32.0272	41.9557	26.8131	27.0812	26.4754	28.0639	25.2711	28.8091		31.3733	70.2761	24.9708	24.9708	29.9021	34.3874	25.2056	27.2221	29.0419	32.8173		Gm15179
1189	17224614	11.0904	26.7279	10.9282	14.3159	10.2526	10.3552	13.4517	14.2588	10.2305	11.6628		15.0474	33.7062	11.5848	11.5848	14.7594	16.9734	11.7686	12.7101	14.1499	15.9893		Gm15178
1190	17224617	27.8166	67.038	51.383	67.3117	70.2842	70.987	77.3288	81.9685	87.7499	100.035		33.8024	75.7174	52.0456	52.0456	51.5666	59.3016	70.2788	75.9011	59.0341	66.7085		Gmppa
1191	17224620	46.3926	111.806	75.9589	99.5062	66.7988	67.4668	80.9244	85.7798	74.5561	84.9939		84.4132	189.086	81.0293	81.0293	47.9935	55.1925	73.078	78.9242	71.9999	81.3598		Chpf
1192	17224629	21.8061	52.5528	22.7398	29.7891	27.1755	27.4473	16.9607	17.9784	16.3268	18.6126		20.0345	44.8772	15.3827	15.3827	17.8413	20.5175	19.0273	20.5495	21.8843	24.7292		Obsl1
1193	17224661	14.3897	34.6791	16.6782	21.8485	16.3882	16.5521	17.1808	18.2117	20.5127	23.3844		16.5934	37.1693	16.6443	16.6443	17.1871	19.7652	14.9792	16.1775	18.4446	20.8424		Epha4
1194	17224682	7.19831	17.3479	7.84012	10.2706	6.77312	6.84085	8.6988	9.22073	3.4493	3.9322		9.50734	21.2964	8.39486	8.39486	7.62243	8.76579	11.8482	12.796	4.09014	4.62186		---
1195	17224684	24.7814	59.7233	42.6625	55.8879	52.3618	52.8854	44.1718	46.8222	51.801	59.0531		49.2861	110.401	48.6049	48.6049	44.1649	50.7896	48.8052	52.7096	49.1392	55.5273		Pax3
1196	17224698	375.914	905.953	321.848	421.62	332.859	336.187	289.057	306.4	219.494	250.224		568.282	1272.95	313.839	313.839	281.838	324.114	294.146	317.677	299.854	338.835		Gm2102
1197	17224702	132.418	319.128	408.866	535.615	483.576	488.411	413.586	438.401	449.768	512.736		124.331	278.501	560.133	560.133	487.921	561.109	470.215	507.833	394.487	445.77		Farsb
1198	17224724	37.2236	89.709	27.0664	35.457	20.8828	21.0916	18.1514	19.2404	21.8575	24.9175		34.5321	77.3518	19.9886	19.9886	17.5149	20.1422	22.2319	24.0104	26.4278	29.8634		---
1199	17224727	201.664	486.01	175.978	230.531	188.768	190.655	168.706	178.828	172.444	196.586		197.427	442.237	206.096	206.096	169.372	194.778	150.155	162.168	153.019	172.911		Gm5830
1200	17224730	45.9894	110.835	34.4482	45.1271	37.3701	37.7438	33.9934	36.033	34.8291	39.7052		36.0074	80.6565	35.059	35.059	39.0516	44.9094	39.8989	43.0908	41.3634	46.7407		Scg2
1201	17224736	1.16593	2.80989	1.47927	1.93785	2.61572	2.64188	1.71298	1.81576	2.00502	2.28573		0.2352	0.526847	3.64502	3.64502	4.33644	4.98691	2.79976	3.02374	2.35371	2.65969		---
1202	17224738	230.997	556.704	229.333	300.426	293.462	296.396	227.015	240.635	173.021	197.244		245.295	549.46	273.08	273.08	301.541	346.772	209.045	225.768	197.404	223.066		Ap1s3
1203	17224745	52.619	126.812	128.958	168.935	166.683	168.35	196.779	208.585	157.299	179.321		30.6222	68.5937	62.8037	62.8037	69.3569	79.7604	96.4285	104.143	95.124	107.49		Wdfy1
1204	17224771	33.6288	81.0454	231.353	303.073	123.708	124.945	135.333	143.453	132.379	150.912		18.4139	41.2472	193.938	193.938	56.4095	64.8709	104.413	112.766	131.409	148.492		Serpine2
1205	17224783	6.26946	15.1094	16.3478	21.4156	15.532	15.6873	20.7482	21.9931	25.0273	28.5311		11.6671	26.1343	10.8272	10.8272	8.06265	9.27205	14.4264	15.5805	21.4727	24.2641		Fam124b
1206	17224791	544.568	1312.41	705.942	924.784	645.005	651.455	595.933	631.689	669.712	763.471		624.481	1398.84	719.971	719.971	655.574	753.91	665.994	719.273	609.85	689.13		Cul3
1207	17224811	3.15539	7.60449	7.95137	10.4163	19.0381	19.2285	12.2989	13.0368	11.5745	13.1949		13.7853	30.8791	11.6615	11.6615	17.4455	20.0623	15.1809	16.3954	15.5784	17.6036		Gm6189
1208	17224813	847.426	2042.3	933.605	1223.02	838.772	847.16	874.368	926.83	977.378	1114.21		992.227	2222.59	664.325	664.325	753.596	866.636	1032.65	1115.26	959.058	1083.74		Dock10
1209	17224878	7.91523	19.0757	9.16626	12.0078	6.309	6.37209	8.45298	8.96016	9.06121	10.3298		12.6822	28.408	9.53838	9.53838	11.6968	13.4514	8.2414	8.90071	8.20007	9.26608		Irs1
1210	17224882	13.6999	33.0168	12.3941	16.2363	9.25258	9.3451	14.2806	15.1374	13.7631	15.6899		18.6745	41.8309	10.4064	10.4064	12.3909	14.2495	11.0618	11.9468	14.3365	16.2002		Col4a4
1211	17224930	21.0285	50.6786	29.2848	38.3631	24.6688	24.9154	28.8178	30.5469	26.4082	30.1054		43.8014	98.1152	34.4452	34.4452	28.0156	32.218	27.2629	29.4439	33.8584	38.2599		C430014B12Rik
1212	17224935	17.3797	41.8851	21.0161	27.5311	18.8147	19.0029	14.9624	15.8601	14.6718	16.7258		29.8333	66.8266	21.2525	21.2525	16.208	18.6392	18.8946	20.4061	21.3439	24.1186		Tm4sf20
1213	17224942	20.0621	48.3497	21.9283	28.726	17.2984	17.4714	26.2048	27.777	24.0831	27.4547		19.8864	44.5455	12.3674	12.3674	18.7424	21.5537	15.7564	17.0169	21.4718	24.2631		Slc19a3
1214	17224952	0.000680882	0.00164093	0.000538101	0.000704913	0.000477213	0.000481985	2.06993	2.19412	2.7111	3.09065		0.000958847	0.00214782	2.35784	2.35784	0.792487	0.91136	0.00142162	0.00153535	0.00207638	0.00234631		n-R5s214
1215	17224954	12.1701	29.33	4.84949	6.35283	4.16652	4.20818	3.93899	4.17533	7.60998	8.67538		6.04167	13.5333	6.48468	6.48468	7.87913	9.061	1.57301	1.69885	4.25926	4.81296		Sphkap
1216	17224971	241.783	582.697	9.36459	12.2676	7.43147	7.50578	9.03614	9.5783	8.61217	9.81787		219.451	491.571	10.1855	10.1855	4.33754	4.98817	13.9153	15.0286	5.81626	6.57237		Pid1
1217	17224977	1.52429	3.67355	15.4891	20.2907	16.5592	16.7248	13.2033	13.9955	14.2737	16.272		22.4594	50.3091	17.2741	17.2741	11.4781	13.1998	15.2201	16.4377	18.4881	20.8916		Dner
1218	17224993	447.849	1079.32	651.388	853.318	565.263	570.916	544.557	577.231	548.372	625.145		466.455	1044.86	583.109	583.109	512.418	589.28	509.249	549.989	555.332	627.525		Trip12
1219	17225037	24.3852	58.7685	21.0905	27.6286	22.3066	22.5296	21.0423	22.3048	16.3501	18.6392		31.1732	69.8279	17.8069	17.8069	15.6355	17.9809	21.4397	23.1548	22.4749	25.3967		Slc16a14
1220	17225046	639.802	1541.92	1206.36	1580.33	1227.87	1240.15	1231.75	1305.65	1452.4	1655.74		715.19	1602.03	1131.57	1131.57	1265.47	1455.29	1478.36	1596.63	1327.08	1499.6		C130026I21Rik
1221	17225066	540.499	1302.6	1322.41	1732.36	1429.03	1443.32	1612.59	1709.35	1640.19	1869.82		592.026	1326.14	1183.89	1183.89	1493.55	1717.58	1770.59	1912.24	1707.33	1929.28		A530032D15Rik
1222	17225080	251.577	606.302	599.68	785.581	770.511	778.216	744.477	789.146	802.428	914.768		321.248	719.595	751.876	751.876	826.386	950.344	828.741	895.04	756.274	854.589		Csprs
1223	17225085	10.2872	24.7922	12.7051	16.6437	28.466	28.7507	26.0946	27.6603	29.2714	33.3694		12.2058	27.341	16.2629	16.2629	21.1318	24.3015	25.4807	27.5192	30.3886	34.3391		Gm16092
1224	17225088	196.869	474.455	223.804	293.183	225.39	227.644	244.884	259.577	249.516	284.448		211.534	473.836	163.203	163.203	217.045	249.602	262.148	283.119	237.895	268.822		Sp110
1225	17225110	9.88834	23.8309	18.0528	23.6492	29.338	29.6314	36.3186	38.4977	34.0393	38.8049		4.35267	9.74997	34.2184	34.2184	26.05	29.9575	36.259	39.1598	31.6012	35.7093		Gm10552
1226	17225116	56.9867	137.338	169.594	222.169	169.619	171.315	200.598	212.634	199.393	227.308		73.4957	164.63	149.727	149.727	196.198	225.628	227.513	245.714	213.964	241.78		Gm17017
1227	17225119	201.763	486.249	349.691	458.096	389.589	393.485	439.668	466.048	475.799	542.411		290.085	649.79	330.281	330.281	393.564	452.598	521.898	563.65	510.66	577.046		A630001G21Rik
1228	17225134	35.2828	85.0314	62.8292	82.3063	103.114	104.146	206.444	218.831	215.423	245.583		26.8957	60.2464	63.6459	63.6459	76.5563	88.0397	104.639	113.01	105.903	119.671		Gpr55
1229	17225138	32.3978	78.0786	31.4407	41.1873	36.2331	36.5955	31.3388	33.2192	30.4718	34.7379		47.5477	106.507	32.3149	32.3149	58.0671	66.7772	32.6877	35.3027	29.4548	33.284		Htr2b
1230	17225146	19.0508	45.9125	23.9781	31.4113	51.2841	51.7969	45.9866	48.7458	48.8072	55.6402		31.4389	70.4232	34.1328	34.1328	50.8637	58.4932	96.7161	104.453	70.1644	79.2858		Gm16341
1231	17225150	49.6383	119.628	45.9704	60.2213	42.2984	42.7213	37.0869	39.3122	36.1871	41.2533		38.9041	87.1452	46.8113	46.8113	32.8319	37.7567	43.3571	46.8256	38.8597	43.9114		B3gnt7
1232	17225153	821.496	1979.81	1971.49	2582.65	1741.24	1758.65	1376.79	1459.4	1374.38	1566.8		836.157	1872.99	2217.95	2217.95	1787.47	2055.59	1456.4	1572.92	1263.77	1428.06		Ncl
1233	17225169	809.216	1950.21	132.214	173.2	88.2251	89.1073	81.6732	86.5736	76.5205	87.2334		733.792	1643.69	139.328	139.328	92.3883	106.247	96.1396	103.831	88.3221	99.8039		Snora75
1234	17225171	104.118	250.923	65.5737	85.9015	79.9171	80.7163	56.2641	59.64	79.3795	90.4927		120.999	271.037	81.2352	81.2352	96.7748	111.291	71.2211	76.9188	45.4301	51.336		---
1235	17225173	2882.75	6947.43	2217.72	2905.21	2079.7	2100.5	1853.98	1965.22	2290.88	2611.6		3071.33	6879.78	2128.22	2128.22	2114.19	2431.32	2081.36	2247.87	1862.75	2104.91		Snord82
1236	17225175	26.3514	63.5068	33.7073	44.1566	37.2354	37.6077	28.7939	30.5216	32.8623	37.463		31.8659	71.3797	30.1649	30.1649	28.1585	32.3822	27.8344	30.0611	40.2235	45.4526		Nmur1
1237	17225179	123.295	297.141	193.405	253.36	189.721	191.618	190.378	201.801	194.602	221.846		110.361	247.209	226.357	226.357	189.722	218.18	203.312	219.577	235.574	266.199		Pde6d
1238	17225189	1.85703	4.47545	4.23181	5.54367	3.81488	3.85303	5.80223	6.15036	1.17012	1.33394		1.16065	2.59987	2.06487	2.06487	0.112498	0.129373	3.32979	3.59617	2.32748	2.63005		---
1239	17225191	13.4486	32.4112	39.9155	52.2893	35.8247	36.1829	33.8124	35.8412	39.3628	44.8736		55.3291	123.937	40.6283	40.6283	42.5065	48.8824	38.6042	41.6925	41.5363	46.936		Nppc
1240	17225196	0.92106	2.21975	11.4328	14.977	14.3235	14.4668	9.22676	9.78036	8.45698	9.64096		7.61041	17.0473	11.2299	11.2299	8.8652	10.195	6.14406	6.63559	8.49029	9.59403		Alppl2
1241	17225210	14.3812	34.6588	29.2646	38.3367	31.7174	32.0346	24.4126	25.8773	26.8477	30.6063		30.3523	67.9891	29.2372	29.2372	32.7401	37.6512	20.2694	21.891	31.178	35.2312		Alpi
1242	17225224	25.2098	60.7557	19.2373	25.2009	18.7358	18.9231	17.4063	18.4507	17.5295	19.9836		23.0074	51.5366	16.7746	16.7746	20.8414	23.9676	13.9404	15.0557	16.3111	18.4315		Ecel1
1243	17225248	12.4036	29.8928	12.5612	16.4551	8.51762	8.60279	11.6158	12.3127	8.47949	9.66661		10.8651	24.3378	9.4313	9.4313	9.53872	10.9695	8.66692	9.36028	13.4385	15.1855		Gm16535
1244	17225251	4.8311	11.6429	2.46032	3.22301	1.41718	1.43135	2.9417	3.1182	3.87537	4.41792		4.07675	9.13191	4.73071	4.73071	2.52152	2.89975	3.31325	3.57831	2.57815	2.91331		---
1245	17225253	13.4653	32.4514	9.24393	12.1095	9.21027	9.30237	9.7922	10.3797	10.0423	11.4482		8.8052	19.7236	10.5334	10.5334	9.71988	11.1779	7.89596	8.52764	9.34489	10.5597		Kcnj13
1246	17225259	3.65528	8.80923	0.570411	0.747239	1.84669	1.86516	0.111269	0.117945	3.93522	4.48615		0.00319516	0.00715715	1.99443	1.99443	3.53685	4.06738	2.92228	3.15606	3.00586	3.39662		---
1247	17225261	52.4327	126.363	28.4448	37.2627	28.8683	29.157	32.1411	34.0696	30.7726	35.0808		52.792	118.254	28.5996	28.5996	41.2468	47.4338	37.2569	40.2375	34.1539	38.5939		Ngef
1248	17225283	78.1756	188.403	56.5985	74.144	57.1671	57.7388	51.2084	54.281	43.3421	49.41		64.6959	144.919	44.5017	44.5017	37.7848	43.4525	57.0485	61.6123	54.7197	61.8333		Gm19582
1249	17225286	23.7055	57.1302	92.2189	120.807	93.5405	94.4759	98.5489	104.462	110.844	126.362		35.2403	78.9383	97.9502	97.9502	78.7091	90.5155	100.594	108.642	112.395	127.006		Usp40
1250	17225320	23.6227	56.9308	23.1265	30.2957	20.6675	20.8742	17.9736	19.052	19.0096	21.6709		23.2461	52.0712	18.7149	18.7149	17.9778	20.6745	12.0906	13.0578	18.6959	21.1263		Gm20528
1251	17225325	13.1789	31.7612	20.1029	26.3348	16.7934	16.9613	14.8065	15.6949	18.3111	20.8747		15.6097	34.9658	18.0491	18.0491	17.1427	19.7141	18.7943	20.2978	15.8916	17.9575		Dnajb3
1252	17225329	146.336	352.67	130.52	170.981	224.562	226.808	328.332	348.032	293.377	334.45		150.874	337.958	129.5	129.5	208.442	239.709	300.725	324.783	264.37	298.738		Hjurp
1253	17225350	18.9538	45.6786	14.3637	18.8164	16.3556	16.5192	21.5664	22.8604	12.7896	14.5802		14.2289	31.8727	17.2935	17.2935	11.7224	13.4808	17.2145	18.5916	20.2326	22.8629		4930453O03Rik
1254	17225356	7.81208	18.8271	21.1174	27.6638	14.5901	14.7361	17.1695	18.1996	29.648	33.7987		14.1	31.584	13.7835	13.7835	7.6719	8.82269	26.8961	29.0478	27.3558	30.9121		Glrp1
1255	17225360	175.833	423.758	118.744	155.555	81.38	82.1938	88.3107	93.6093	88.3798	100.753		153.551	343.954	73.714	73.714	65.7751	75.6414	83.9336	90.6483	101.391	114.572		Arl4c
1256	17225364	20.908	50.3884	20.7016	27.119	18.2077	18.3897	17.7549	18.8202	21.5671	24.5865		18.0387	40.4067	19.5435	19.5435	20.2797	23.3217	16.0441	17.3276	19.2578	21.7613		C030007H22Rik
1257	17225368	88.788	213.979	38.2737	50.1385	40.9463	41.3558	48.4311	51.337	35.2967	40.2382		74.3975	166.65	40.0114	40.0114	34.2619	39.4012	48.4001	52.2722	35.3244	39.9166		4933400F21Rik
1258	17225373	19.4924	46.9766	24.697	32.353	17.2871	17.46	21.344	22.6246	21.8147	24.8687		28.7122	64.3152	24.0782	24.0782	22.0011	25.3013	17.2382	18.6173	17.8351	20.1537		Gbx2
1259	17225379	26.761	64.4941	19.1376	25.0702	14.3087	14.4518	22.0883	23.4136	23.0112	26.2328		26.9719	60.4171	19.1033	19.1033	18.4742	21.2454	22.7818	24.6043	18.5015	20.9067		Asb18
1260	17225391	10.2379	24.6733	9.44887	12.378	10.0292	10.1295	9.23891	9.79324	8.94425	10.1964		8.71513	19.5219	10.7106	10.7106	7.5473	8.6794	8.14891	8.80083	10.3927	11.7438		Iqca
1261	17225413	18.2179	43.9053	20.5444	26.9132	19.9797	20.1795	16.4723	17.4606	20.2066	23.0355		20.9565	46.9426	23.165	23.165	21.2966	24.4911	14.9547	16.151	22.1273	25.0039		Col6a3
1262	17225460	48.0644	115.835	50.1932	65.7531	44.5018	44.9468	40.3302	42.75	34.1211	38.8981		60.0237	134.453	50.4904	50.4904	53.178	61.1548	39.7154	42.8926	46.5023	52.5476		Rab17
1263	17225472	124.825	300.828	93.4204	122.381	128.273	129.556	102.454	108.602	104.821	119.496		194.587	435.874	97.8653	97.8653	113.95	131.042	103.007	111.248	111.953	126.507		Zfp330
1264	17225475	13.5157	32.5728	13.703	17.9509	12.9649	13.0945	12.4824	13.2313	17.1936	19.6007		8.17263	18.3067	7.21992	7.21992	8.95525	10.2985	13.2718	14.3336	16.098	18.1907		Gm17090
1265	17225478	151.478	365.063	168.339	220.525	155.03	156.58	160.958	170.615	150.641	171.731		162.581	364.181	161.885	161.885	154.496	177.671	151.744	163.884	159.485	180.219		Ilkap
1266	17225495	17.5593	42.3179	20.4845	26.8347	24.4629	24.7075	22.1185	23.4456	24.8486	28.3274		21.7597	48.7418	25.4019	25.4019	22.5581	25.9418	18.275	19.737	15.7709	17.8212		1700020N18Rik
1267	17225499	58.4803	140.937	38.95	51.0244	54.9914	55.5413	64.2899	68.1473	59.2996	67.6015		48.0139	107.551	39.5896	39.5896	47.942	55.1333	56.7493	61.2893	51.9909	58.7497		Hes6
1268	17225506	55.1938	133.017	53.2515	69.7595	56.9338	57.5031	55.0612	58.3649	49.6136	56.5595		61.7967	138.425	57.5585	57.5585	46.3172	53.2648	55.6125	60.0616	60.4028	68.2551		Per2
1269	17225531	28.2963	68.1941	33.4913	43.8737	37.538	37.9133	35.415	37.5399	41.4471	47.2497		38.5528	86.3583	31.9769	31.9769	26.2835	30.2261	37.8791	40.9094	44.3059	50.0657		Hdac4
1270	17225535	84.5197	203.693	112.007	146.729	91.8142	92.7323	106.048	112.411	133.906	152.653		98.3255	220.249	92.5592	92.5592	93.0947	107.059	128.059	138.304	142.897	161.473		Hdac4
1271	17225564	325.606	784.71	501.862	657.439	532.718	538.046	532.725	564.689	487.554	555.812		307.953	689.815	670.834	670.834	564.571	649.256	565.655	610.907	549.791	621.264		Ndufa10
1272	17225578	11.5486	27.8322	5.33539	6.98936	6.62996	6.69626	8.55577	9.06911	10.8331	12.3497		7.56953	16.9557	7.72862	7.72862	11.3141	13.0112	8.53179	9.21433	7.8959	8.92236		Olfr1416
1273	17225580	3.46136	8.34187	10.3496	13.5579	10.2715	10.3743	7.06216	7.48589	6.81837	7.77294		7.14807	16.0117	5.02891	5.02891	10.4551	12.0234	16.7692	18.1107	12.0343	13.5988		Olfr1415
1274	17225582	35.2562	84.9675	18.0813	23.6866	21.5071	21.7222	16.1896	17.161	9.61832	10.9649		16.8291	37.6971	9.43243	9.43243	15.9505	18.3431	9.98157	10.7801	19.7481	22.3153		Olfr1414
1275	17225586	395.613	953.427	283.537	371.434	379.561	383.357	341.544	362.036	385.29	439.231		433.206	970.381	431.953	431.953	484.981	557.729	325.177	351.191	342.515	387.042		Myeov2
1276	17225595	34.5459	83.2557	33.4672	43.842	30.9086	31.2176	27.9326	29.6086	32.9273	37.5372		51.8673	116.183	28.0971	28.0971	35.5483	40.8806	26.4279	28.5422	30.5212	34.4889		Otos
1277	17225603	17.4032	41.9417	20.1425	26.3866	19.7426	19.94	17.8196	18.8887	18.7553	21.3811		20.3269	45.5323	17.5803	17.5803	13.287	15.28	20.1302	21.7407	19.2608	21.7646		Ankmy1
1278	17225624	0.426702	1.02835	9.27838	12.1547	7.69985	7.77685	9.26104	9.8167	4.91993	5.60871		7.3301	16.4194	7.5416	7.5416	6.91125	7.94794	7.50446	8.10481	11.0802	12.5207		Dusp28
1279	17225627	4.78808	11.5393	7.64984	10.0213	6.40584	6.4699	3.98517	4.22428	6.55763	7.4757		4.65648	10.4305	5.58877	5.58877	5.07797	5.83967	6.33152	6.83804	4.30746	4.86743		9430060I03Rik
1280	17225630	30.5769	73.6904	36.087	47.274	25.2693	25.522	23.2672	24.6632	24.7516	28.2168		36.9695	82.8116	25.3892	25.3892	23.6859	27.2388	24.9389	26.934	34.5289	39.0176		Kif1a
1281	17225683	112.38	270.835	100.86	132.127	98.7466	99.7341	92.6124	98.1692	90.3662	103.017		123.986	277.728	96.1994	96.1994	81.4022	93.6125	91.6152	98.9444	92.9002	104.977		2310007B03Rik
1282	17225693	59.2508	142.795	103.679	135.82	107.844	108.923	104.125	110.372	123.946	141.299		83.9215	187.984	97.3402	97.3402	105.788	121.656	104.561	112.925	129.02	145.793		Mterfd2
1283	17225705	9.74707	23.4904	35.2209	46.1394	64.7774	65.4252	66.214	70.1868	61.6768	70.3115		14.8333	33.2265	49.7582	49.7582	60.5275	69.6066	80.5577	87.0023	66.9406	75.6429		Pask
1284	17225728	564.43	1360.28	789.623	1034.41	955.637	965.194	1295.68	1373.42	1302.7	1485.07		523.632	1172.94	805.809	805.809	820.502	943.578	963.111	1040.16	968.401	1094.29		Hdlbp
1285	17225760	198.935	479.433	183.904	240.914	166.024	167.684	212.906	225.68	219.284	249.983		203.948	456.843	180.017	180.017	158.243	181.979	216.266	233.568	249.181	281.574		Stk25
1286	17225775	29.3676	70.7759	74.9201	98.1453	52.7975	53.3255	57.8725	61.3449	66.0455	75.2918		29.9514	67.091	57.779	57.779	43.1407	49.6118	60.2735	65.0953	55.0463	62.2023		Thap4
1287	17225785	79.1033	190.639	196.946	257.999	258.852	261.44	240.066	254.47	173.624	197.932		89.5683	200.633	232.357	232.357	277.024	318.578	225.681	243.736	200.096	226.109		Dtymk
1288	17225799	15.8651	38.2348	30.9657	40.5651	49.8924	50.3914	33.7739	35.8004	43.8442	49.9824		29.7888	66.7268	46.6441	46.6441	62.2831	71.6256	39.7055	42.882	31.9595	36.1142		---
1289	17225801	25.1143	60.5254	88.0687	115.37	83.6855	84.5224	105.816	112.165	98.3129	112.077		17.8566	39.9988	62.0908	62.0908	46.1809	53.1081	62.8376	67.8646	82.1843	92.8683		Pdcd1
1290	17225809	8.4524	20.3703	22.7143	29.7558	12.9572	13.0868	22.0487	23.3716	12.8351	14.632		14.7981	33.1478	13.8277	13.8277	14.7758	16.9921	12.5712	13.5769	18.7	21.131		---
1291	17225811	12.138	29.2526	23.0699	30.2216	18.3073	18.4903	15.4733	16.4017	9.5413	10.8771		37.736	84.5287	19.4393	19.4393	8.78646	10.1044	8.74115	9.44045	13.5839	15.3498		---
1292	17225813	3.76514	9.07398	3.31808	4.34668	1.64459	1.66104	3.18157	3.37247	2.9482	3.36094		5.89867	13.213	3.24911	3.24911	2.20165	2.53189	1.82048	1.96612	3.33344	3.76679		---
1293	17225815	269.171	648.703	779.449	1021.08	693.52	700.455	667.599	707.655	702.593	800.956		299.772	671.489	632.855	632.855	739.062	849.922	711.434	768.349	716.663	809.829		St8sia4
1294	17225824	1.54296	3.71854	6.23126	8.16295	8.22157	8.30379	5.5744	5.90886	10.3301	11.7763		6.55166	14.6757	4.79594	4.79594	3.23352	3.71855	6.94378	7.49928	5.33824	6.03221		4930598F16Rik
1295	17225829	24.17	58.2497	39.6322	51.9182	32.2491	32.5716	33.4384	35.4447	34.4987	39.3285		37.4365	83.8578	35.5495	35.5495	40.7135	46.8206	32.6344	35.2451	32.6896	36.9393		1700063A18Rik
1296	17225833	11.1552	26.884	20.339	26.6441	20.8545	21.0631	16.9013	17.9154	20.7277	23.6295		21.6944	48.5955	18.4431	18.4431	16.3137	18.7608	15.3829	16.6135	22.8907	25.8665		4930533P14Rik
1297	17225837	3.16597	7.62998	6.43206	8.426	5.42494	5.47919	5.6101	5.94671	7.50821	8.55936		8.1421	18.2383	4.73961	4.73961	3.25933	3.74823	5.33151	5.75803	7.36276	8.31992		Slco4c1
1298	17225853	2.60152	6.26967	5.2664	6.89898	4.99992	5.04992	5.27788	5.59455	2.45076	2.79387		3.04156	6.8131	3.66048	3.66048	4.24619	4.88312	1.6606	1.79345	4.18764	4.73203		Slco6b1
1299	17225871	8.55121	20.6084	9.02516	11.823	9.7271	9.82437	7.64179	8.1003	8.86037	10.1008		7.00181	15.684	5.17112	5.17112	10.8245	12.4482	7.25461	7.83498	10.1539	11.4739		Slco6c1
1300	17225888	124.54	300.142	139.944	183.327	130.547	131.853	106.843	113.254	99.5056	113.436		138.71	310.711	134.352	134.352	105.875	121.756	99.5618	107.527	92.7799	104.841		D1Ertd622e
1301	17225893	111.829	269.507	237.474	311.091	235.53	237.885	226.718	240.321	244.616	278.863		158.03	353.988	232.935	232.935	207.538	238.668	226.262	244.364	235.564	266.188		Ppip5k2
1302	17225929	28.7676	69.33	26.238	34.3718	22.7387	22.9661	21.5466	22.8394	19.2321	21.9246		19.7813	44.3101	24.3668	24.3668	19.6223	22.5656	21.6199	23.3495	26.5147	29.9616		Pam
1303	17225969	9.56897	23.0612	10.2564	13.4359	10.0212	10.1215	9.43917	10.0055	12.5998	14.3638		15.6993	35.1665	8.30917	8.30917	12.2618	14.1011	8.94494	9.66053	7.52669	8.50516		B230216N24Rik
1304	17225978	5.92356	14.2758	5.0191	6.57501	5.49744	5.55241	5.00633	5.30671	4.40258	5.01894		9.20689	20.6234	2.19544	2.19544	7.67511	8.82637	5.30225	5.72643	4.99384	5.64304		---
1305	17225980	2.47176	5.95694	2.22195	2.91075	2.87825	2.90704	3.06991	3.25411	2.8721	3.2742		3.79019	8.49003	4.06009	4.06009	2.99844	3.44821	2.76557	2.98681	3.61457	4.08446		---
1306	17225982	1.86118	4.48545	5.43473	7.1195	3.75792	3.7955	5.04387	5.3465	3.52501	4.01852		2.26172	5.06626	0.490823	0.490823	5.91198	6.79877	3.36075	3.62961	2.67593	3.02381		---
1307	17225984	3.6603	8.82131	6.2315	8.16326	5.86826	5.92694	8.36635	8.86833	5.35154	6.10075		6.91931	15.4992	5.76092	5.76092	7.27255	8.36343	3.87271	4.18252	3.39661	3.83817		---
1308	17225986	4.81888	11.6135	8.37578	10.9723	6.34675	6.41021	10.425	11.0505	14.5163	16.5486		13.9871	31.331	9.20429	9.20429	9.84858	11.3259	5.97119	6.44888	4.20122	4.74737		---
1309	17225988	3.28876	7.9259	2.18873	2.86723	1.51596	1.53112	2.01948	2.14065	3.09571	3.5291		1.75695	3.93556	5.1405	5.1405	3.33618	3.83661	2.57427	2.78022	2.50343	2.82887		n-R5s216
1310	17225990	5.04122	12.1493	1.84513	2.41712	5.70163	5.75865	5.84802	6.1989	4.05533	4.62308		10.6937	23.9539	3.77728	3.77728	5.42209	6.23541	6.92764	7.48185	6.47576	7.31761		Gm15699
1311	17225993	14.0434	33.8446	24.1372	31.6197	25.0018	25.2518	25.4039	26.9282	27.5003	31.3503		16.3716	36.6723	19.1786	19.1786	22.3742	25.7304	22.3839	24.1746	30.0074	33.9084		Rnf152
1312	17225999	67.0524	161.596	166.372	217.947	151.28	152.793	180.284	191.101	248.595	283.399		76.3895	171.112	175.434	175.434	161.563	185.797	221.709	239.446	218.549	246.961		Pign
1313	17226035	6.4382	15.516	35.7912	46.8865	27.113	27.3841	21.0585	22.322	23.4812	26.7686		16.0326	35.9129	26.3747	26.3747	20.9106	24.0472	25.3278	27.3541	24.5064	27.6922		Gm7160
1314	17226039	13.1329	31.6503	12.9021	16.9017	13.1568	13.2884	13.7419	14.5664	17.4463	19.8888		21.1186	47.3058	7.2078	7.2078	14.0303	16.1348	10.5748	11.4208	14.1404	15.9786		Gm20753
1315	17226043	387.397	933.626	980.476	1284.42	746.893	754.362	831.046	880.909	1097.5	1251.15		414.662	928.843	714.508	714.508	711.534	818.264	1405.5	1517.94	1584.49	1790.47		Bcl2
1316	17226049	83.8978	202.194	76.9717	100.833	87.4445	88.319	104.562	110.836	117.512	133.964		105.499	236.318	81.7288	81.7288	76.1711	87.5968	109.562	118.327	121.589	137.395		Kdsr
1317	17226062	237.997	573.574	367.473	481.39	273.152	275.883	294.926	312.622	336.629	383.757		260.84	584.282	356.12	356.12	311.945	358.736	351.842	379.99	317.939	359.271		Vps4b
1318	17226080	0.000787927	0.00189891	0.0105092	0.013767	0.0029215	0.00295072	2.23166	2.36556	1.9442	2.21639		3.17124	7.10358	1.89852	1.89852	0.000644789	0.000741508	1.22578	1.32384	1.34692	1.52202		Serpinb3a
1319	17226089	7.18764	17.3222	11.2187	14.6965	9.77978	9.87757	7.9541	8.43134	8.02211	9.14521		7.84393	17.5704	9.2658	9.2658	10.2581	11.7968	8.38115	9.05165	9.92417	11.2143		Serpinb3d
1320	17226098	2.70305	6.51436	1.38022	1.80808	2.10988	2.13098	3.37665	3.57925	2.96697	3.38234		0.655857	1.46912	1.15541	1.15541	0.606045	0.696952	3.25777	3.51839	4.01503	4.53699		Serpinb3b
1321	17226109	0.579708	1.3971	3.1154	4.08118	2.61425	2.64039	3.84863	4.07955	1.84976	2.10873		1.81068	4.05592	2.6696	2.6696	0.00672003	0.00772803	1.85004	1.99804	2.42735	2.7429		Serpinb3c
1322	17226120	34.6745	83.5656	25.5525	33.4737	22.7524	22.9799	21.1592	22.4288	15.5295	17.7036		32.2948	72.3405	16.6902	16.6902	16.8433	19.3698	26.7747	28.9167	23.644	26.7177		Gm15391
1323	17226123	1.05178	2.5348	2.83707	3.71657	2.11632	2.13748	1.47917	1.56792	0.00262876	0.00299679		0.00208511	0.00467065	1.19633	1.19633	0.000669528	0.000769957	1.30663	1.41117	1.50307	1.69847		---
1324	17226125	22.7396	54.8024	24.4727	32.0593	20.9271	21.1363	20.7907	22.0382	24.6646	28.1177		16.4612	36.8732	21.9718	21.9718	17.1713	19.747	26.2161	28.3133	25.0254	28.2787		---
1325	17226127	10.2837	24.7838	2.67552	3.50493	4.67359	4.72033	4.1041	4.35035	5.96995	6.80574		10.2188	22.89	3.50306	3.50306	6.80404	7.82465	5.91456	6.38772	7.28932	8.23693		Cdh19
1326	17226142	26.4308	63.6983	22.2345	29.1273	20.4859	20.6907	22.2274	23.561	19.1515	21.8328		22.5535	50.5198	18.6716	18.6716	22.0959	25.4103	13.5172	14.5986	22.8389	25.808		Dsel
1327	17226147	5.54186	13.3559	13.9727	18.3042	8.83451	8.92286	10.5115	11.1422	14.3169	16.3212		9.61286	21.5328	9.13122	9.13122	14.3492	16.5015	7.27973	7.8621	7.30645	8.25628		---
1328	17226149	0.177405	0.427547	1.88779	2.473	4.60314	4.64917	3.24912	3.44407	3.44073	3.92243		8.97787	20.1104	6.25422	6.25422	2.25487	2.5931	3.39546	3.6671	2.50757	2.83356		9330185C12Rik
1329	17226153	0.59012	1.42219	0.144978	0.189921	0.00321581	0.00324797	0.461546	0.489239	0.755856	0.861676		0.0016037	0.0035923	0.466929	0.466929	0.0024672	0.00283728	1.52489	1.64688	1.76228	1.99138		---
1330	17226155	133.625	322.035	261.354	342.374	275.035	277.785	286.523	303.714	251.118	286.275		140.204	314.057	376.208	376.208	336.086	386.499	272.515	294.316	283.903	320.81		Tsn
1331	17226164	15.2158	36.6701	16.5307	21.6552	13.0439	13.1743	9.53743	10.1097	11.2289	12.801		14.9319	33.4475	16.3861	16.3861	7.19076	8.26938	11.071	11.9567	14.4878	16.3712		---
1332	17226166	1202.82	2898.8	617.307	808.672	429.368	433.662	413.462	438.269	399.552	455.49		951.188	2130.66	655.163	655.163	607.789	698.957	543.834	587.341	533.658	603.034		2900060B14Rik
1333	17226168	0.320407	0.77218	0.00120545	0.00157913	0.00112885	0.00114014	1.29842	1.37633	1.32102	1.50596		0.00245435	0.00549774	1.88801	1.88801	0.0138939	0.015978	2.20165	2.37778	2.87809	3.25224		---
1334	17226170	8.41289	20.2751	36.8948	48.3322	36.096	36.457	32.6352	34.5934	29.6476	33.7983		22.2662	49.8763	31.6969	31.6969	39.3156	45.2129	38.4566	41.5331	38.5455	43.5565		Gli2
1335	17226189	33.0219	79.5829	34.1996	44.8015	25.0272	25.2775	28.7422	30.4668	33.593	38.296		37.9127	84.9244	27.762	27.762	36.5915	42.0803	29.8985	32.2904	38.6418	43.6653		Inhbb
1336	17226194	109.022	262.744	113.792	149.067	105.574	106.63	96.2027	101.975	93.3727	106.445		120.89	270.793	94.5443	94.5443	80.2047	92.2353	77.0242	83.1861	77.7418	87.8482		Ralb
1337	17226203	38.8563	93.6437	53.7825	70.4551	50.8822	51.3911	50.4564	53.4838	51.9006	59.1667		41.8124	93.6598	55.2841	55.2841	54.3565	62.51	51.012	55.093	65.2246	73.7038		Epb4.1l5
1338	17226232	60.2938	145.308	144.672	189.52	114.802	115.95	97.388	103.231	109.689	125.045		70.2828	157.433	133.212	133.212	103.154	118.627	111.031	119.913	102.7	116.051		Ptpn4
1339	17226263	17.1026	41.2173	12.6776	16.6076	65.2025	65.8545	82.6622	87.622	86.2747	98.3532		35.1259	78.6821	55.9524	55.9524	71.274	81.9651	74.0583	79.983	108.456	122.555		Tmem177
1340	17226269	36.4955	87.9541	47.314	61.9813	50.6836	51.1904	51.3978	54.4817	43.3797	49.4529		30.1754	67.5929	49.3707	49.3707	48.5684	55.8536	51.3949	55.5065	53.2539	60.1769		Gm101
1341	17226297	30.6568	73.8829	34.7304	45.4969	26.7006	26.9676	36.655	38.8543	28.0654	31.9945		40.0396	89.6886	30.9428	30.9428	38.3472	44.0992	32.3257	34.9117	41.2017	46.558		Tmem37
1342	17226302	136.95	330.05	89.2698	116.943	157.33	158.903	141.232	149.706	66.3376	75.6249		110.993	248.625	124.366	124.366	193.018	221.97	64.7097	69.8865	68.6569	77.5823		Dbi
1343	17226313	19.9544	48.09	16.3065	21.3615	17.4272	17.6015	18.8944	20.0281	17.7698	20.2576		12.7749	28.6158	17.8899	17.8899	24.6237	28.3173	17.2582	18.6389	17.8515	20.1721		Steap3
1344	17226327	81.8758	197.321	42.6918	55.9262	31.9039	32.2229	40.0455	42.4482	26.3316	30.0181		130.019	291.243	37.4163	37.4163	28.4388	32.7047	34.2587	36.9994	37.5133	42.3901		Marco
1345	17226346	36.6091	88.228	47.0529	61.6394	53.3917	53.9256	60.9249	64.5804	78.8838	89.9275		26.8146	60.0647	49.2617	49.2617	41.9107	48.1974	66.1251	71.4151	76.592	86.5489		Insig2
1346	17226361	15.6845	37.7996	11.6276	15.2322	10.8046	10.9126	11.8474	12.5582	11.4474	13.05		14.9118	33.4024	12.8814	12.8814	15.6193	17.9622	10.3894	11.2206	8.03015	9.07407		Gm15392
1347	17226364	9.37622	22.5967	13.9538	18.2794	12.9114	13.0406	14.2139	15.0667	17.389	19.8234		27.1077	60.7212	16.2556	16.2556	21.1911	24.3698	15.1207	16.3303	17.5063	19.7821		Htr5b
1348	17226369	141.58	341.207	399.712	523.623	321.02	324.231	207.111	219.537	169.092	192.765		151.298	338.907	549.129	549.129	279.011	320.863	171.199	184.895	143.288	161.916		Ddx18
1349	17226387	12.9993	31.3283	19.3467	25.3442	12.9962	13.1262	15.9962	16.9559	17.2089	19.6182		15.0925	33.8072	20.2703	20.2703	17.95	20.6424	12.0596	13.0243	12.7697	14.4298		Dpp10
1350	17226418	0.843963	2.03395	0.0164944	0.0216076	2.28112	2.30393	0.722438	0.765784	0.000836575	0.000953696		0.450871	1.00995	4.56348	4.56348	0.0018997	0.00218465	0.00144653	0.00156225	3.5238	3.98189		---
1351	17226420	1734.66	4180.53	1708.24	2237.8	1727.83	1745.11	1648	1746.88	1742.04	1985.93		1733.26	3882.51	1646.74	1646.74	1841.13	2117.3	1916.87	2070.22	1836.33	2075.05		Actr3
1352	17226435	20.2762	48.8656	21.5072	28.1744	19.9368	20.1361	20.8628	22.1146	22.8561	26.056		21.4059	47.9492	19.6081	19.6081	20.3397	23.3906	21.2202	22.9178	19.9977	22.5974		Lypd1
1353	17226447	13.3783	32.2418	10.3315	13.5342	10.6814	10.7882	12.4269	13.1725	13.8632	15.804		13.9134	31.1659	12.854	12.854	15.4166	17.7291	12.2847	13.2675	17.5361	19.8158		Nckap5
1354	17226473	156.75	377.767	86.9776	113.941	115.809	116.967	161.239	170.914	120.879	137.802		223.218	500.008	91.5784	91.5784	123.971	142.567	144.293	155.837	158.399	178.991		Tmem163
1355	17226486	259.081	624.385	137.466	180.081	130.314	131.618	108.982	115.521	106.232	121.104		238.844	535.01	140.753	140.753	87.7128	100.87	127.259	137.44	129.091	145.872		2900009J06Rik
1356	17226489	61.5614	148.363	18.7975	24.6247	22.9549	23.1844	30.1562	31.9656	22.0094	25.0907		43.4502	97.3284	18.9632	18.9632	21.5185	24.7463	28.3898	30.661	27.7464	31.3535		Map3k19
1357	17226499	30.7003	73.9877	39.2342	51.3968	68.1415	68.823	74.4671	78.9352	77.0223	87.8054		44.488	99.6532	48.4542	48.4542	64.1982	73.828	82.0271	88.5892	75.2142	84.992		Zranb3
1358	17226531	11.0386	26.6031	20.1126	26.3475	14.3844	14.5282	15.9348	16.8909	16.3032	18.5856		14.0665	31.509	18.6211	18.6211	15.1692	17.4446	14.3449	15.4925	11.5954	13.1028		Lct
1359	17226550	228.529	550.755	540.496	708.049	668.015	674.695	630.554	668.388	501.431	571.632		193.272	432.929	694.168	694.168	766.538	881.518	580.114	626.523	462.042	522.107		Mcm6
1360	17226572	300.483	724.164	550.371	720.986	536.352	541.715	438.255	464.55	413.192	471.039		238.837	534.994	684.303	684.303	591.103	679.769	455.535	491.978	393.549	444.71		Dars
1361	17226591	2.48741	5.99467	2.91197	3.81468	6.58212	6.64794	2.82704	2.99666	4.79442	5.46564		2.09862	4.70091	0.841923	0.841923	3.20794	3.68913	4.15928	4.49202	1.65397	1.86898		---
1362	17226593	985.744	2375.64	354.937	464.967	289.541	292.437	500.752	530.797	552.42	629.759		976.534	2187.44	212.294	212.294	225.826	259.699	416.776	450.118	426.743	482.219		Cxcr4
1363	17226597	3.70915	8.93905	16.8164	22.0295	12.4368	12.5612	14.0585	14.902	14.7444	16.8086		14.32	32.0767	15.7738	15.7738	14.8331	17.0581	13.129	14.1794	17.9369	20.2687		---
1364	17226600	0.0041663	0.0100408	0.00351971	0.00461082	2.58178	2.6076	2.89609	3.06985	4.25648	4.85239		0.451296	1.0109	0.847279	0.847279	1.01355	1.16558	0.0110371	0.0119201	5.11599	5.78107		---
1365	17226602	12.6147	30.4014	16.7765	21.9772	16.6558	16.8223	16.7153	17.7182	18.2035	20.752		16.8919	37.8377	17.5634	17.5634	22.0137	25.3158	20.3025	21.9266	15.3987	17.4005		Gm16081
1366	17226605	12.1722	29.3351	6.4535	8.45409	5.44823	5.50271	6.33652	6.71672	5.08589	5.79792		12.1383	27.1899	6.37545	6.37545	9.57541	11.0117	10.6946	11.5502	7.82445	8.84163		Daf2
1367	17226618	43.5055	104.848	39.2346	51.3974	42.6608	43.0874	36.7642	38.9701	37.5995	42.8635		61.2242	137.142	27.0446	27.0446	49.773	57.239	36.9214	39.8751	42.9112	48.4896		Gm15675
1368	17226622	375.551	905.079	71.5004	93.6656	83.1898	84.0217	87.8698	93.142	99.6806	113.636		484.656	1085.63	64.9045	64.9045	77.4335	89.0486	110.408	119.241	106.055	119.843		Cd55
1369	17226637	18.7204	45.1162	42.7766	56.0373	32.3099	32.633	39.9666	42.3646	31.6686	36.1022		35.0838	78.5878	31.2398	31.2398	35.7391	41.1	35.7534	38.6137	35.7694	40.4194		Zp3r
1370	17226653	0.559183	1.34763	0.000769421	0.00100794	0.0013677	0.00138138	0.000535671	0.000567811	0.000254333	0.00028994		2.24336	5.02512	0.6835	0.6835	0.00163306	0.00187801	0.599465	0.647422	0.65808	0.74363		---
1371	17226655	9.59778	23.1306	12.5578	16.4508	13.5186	13.6538	13.8452	14.6759	12.2547	13.9703		15.832	35.4637	12.75	12.75	11.9909	13.7895	8.2237	8.88159	13.9066	15.7145		C4bp
1372	17226669	4.61245	11.116	3.4377	4.50339	3.96679	4.00646	4.0426	4.28516	5.19623	5.9237		2.66059	5.95972	3.58549	3.58549	2.66388	3.06346	3.87889	4.18921	1.29178	1.45971		C4bp-ps1
1373	17226676	35.3269	85.1379	39.5118	51.7604	39.7053	40.1024	48.1995	51.0915	51.6146	58.8407		28.294	63.3786	30.7426	30.7426	28.4115	32.6732	41.9696	45.3271	50.9236	57.5436		Pfkfb2
1374	17226701	60.7964	146.519	31.9756	41.888	36.8403	37.2087	35.7533	37.8985	30.5256	34.7992		104.887	234.947	35.1167	35.1167	37.416	43.0284	27.7879	30.0109	33.5107	37.867		Gm15848
1375	17226708	16.8604	40.6336	22.8482	29.9312	18.0373	18.2176	16.892	17.9055	19.4842	22.212		27.5674	61.751	19.0939	19.0939	19.1285	21.9977	23.7733	25.6751	19.1933	21.6884		Il24
1376	17226720	13.0856	31.5364	16.3957	21.4783	12.2744	12.3972	13.3819	14.1848	13.7642	15.6912		16.4841	36.9243	13.0081	13.0081	14.9763	17.2228	13.4984	14.5783	12.8477	14.5179		Il20
1377	17226728	15.4809	37.309	11.9595	15.6669	10.2888	10.3917	11.2686	11.9447	14.6941	16.7513		18.0064	40.3343	14.1827	14.1827	16.4412	18.9074	9.91608	10.7094	9.45009	10.6786		Il19
1378	17226736	515.958	1243.46	397.341	520.517	379.605	383.401	437.475	463.724	385.34	439.287		500.792	1121.77	328.526	328.526	360.641	414.737	400.001	432.001	369.131	417.118		Mapkapk2
1379	17226748	45.6115	109.924	41.6942	54.6194	59.3773	59.971	37.8648	40.1367	34.2029	38.9913		97.1744	217.671	22.1971	22.1971	34.4586	39.6274	32.4917	35.091	30.4167	34.3709		---
1380	17226750	40.4093	97.3864	22.9133	30.0165	18.0513	18.2318	17.2619	18.2977	19.3683	22.0798		41.3616	92.65	13.7015	13.7015	19.2886	22.1818	19.164	20.6971	21.7921	24.6251		---
1381	17226752	28.5886	68.8985	30.2299	39.6012	39.3027	39.6957	43.7206	46.3439	29.1735	33.2578		31.0159	69.4757	36.5969	36.5969	35.515	40.8423	27.4404	29.6357	33.2651	37.5896		Dyrk3
1382	17226757	279.401	673.357	110.88	145.253	183.737	185.574	167.029	177.05	145.524	165.897		257.051	575.795	153.83	153.83	167.71	192.866	149.315	161.261	154.458	174.538		Rassf5
1383	17226771	59.4771	143.34	78.0544	102.251	80.1528	80.9544	91.6407	97.1392	98.7113	112.531		36.9029	82.6626	73.8149	73.8149	58.9431	67.7846	92.8897	100.321	97.3634	110.021		Ikbke
1384	17226798	105.511	254.281	80.8641	105.932	118.131	119.312	141.399	149.883	119.416	136.135		98.6863	221.057	63.2256	63.2256	82.2966	94.6411	117.713	127.13	113.285	128.012		Srgap2
1385	17226827	9.45937	22.7971	3.61182	4.73148	3.56539	3.60104	5.77187	6.11818	5.27092	6.00885		6.42804	14.3988	5.34022	5.34022	6.9343	7.97445	2.55129	2.75539	6.52104	7.36877		---
1386	17226829	29.6405	71.4336	50.8883	66.6637	56.5152	57.0804	52.118	55.2451	63.1446	71.9848		28.7034	64.2956	47.1684	47.1684	41.2856	47.4784	55.9039	60.3762	67.1645	75.8959		Mfsd4
1387	17226847	38.0119	91.6086	37.1	48.601	41.9751	42.3948	24.5556	26.029	30.9727	35.3088		43.9579	98.4657	33.55	33.55	32.7929	37.7118	25.9823	28.0609	29.4459	33.2739		Cdk18
1388	17226867	30.8819	74.4253	33.0233	43.2605	29.4945	29.7895	25.7734	27.3198	24.4806	27.9078		37.9156	84.931	24.2319	24.2319	26.0195	29.9225	30.0777	32.4839	31.6619	35.7779		1700037F24Rik
1389	17226870	48.1373	116.011	38.6936	50.6886	30.971	31.2807	34.2683	36.3243	29.746	33.9104		47.107	105.52	36.0622	36.0622	38.7422	44.5536	29.7589	32.1396	28.2953	31.9737		Gm10188
1390	17226874	37.6409	90.7145	40.362	52.8743	42.3118	42.735	31.9975	33.9174	29.2193	33.31		50.279	112.625	34.094	34.094	36.2604	41.6994	33.7484	36.4483	33.6156	37.9857		Tmcc2
1391	17226888	9.33176	22.4895	42.7696	56.0281	36.6596	37.0262	38.8641	41.1959	49.0255	55.889		6.45177	14.452	38.4223	38.4223	37.3089	42.9052	46.2295	49.9278	42.0806	47.5511		6030442K20Rik
1392	17226891	32.3826	78.0422	55.301	72.4442	50.5884	51.0943	45.6687	48.4088	47.3372	53.9645		56.6882	126.982	48.5093	48.5093	50.5998	58.1898	53.0552	57.2996	54.7598	61.8786		Cntn2
1393	17226916	36.6566	88.3425	52.5405	68.8281	55.9527	56.5122	41.0261	43.4877	36.6782	41.8131		38.0951	85.333	51.5911	51.5911	41.582	47.8193	42.2442	45.6237	43.4138	49.0576		Nfasc
1394	17226951	7.73043	18.6303	2.99139	3.91872	2.51314	2.53827	2.22543	2.35895	4.56991	5.2097		2.10848	4.723	2.96553	2.96553	1.56001	1.79401	3.62873	3.91902	4.1839	4.7278		---
1395	17226953	215.198	518.627	237.072	310.564	261.058	263.669	315.753	334.698	348.4	397.176		273.272	612.13	227.116	227.116	246.071	282.982	333.224	359.882	355.925	402.195		Mdm4
1396	17226969	64.2139	154.756	64.7199	84.7831	63.0969	63.7279	52.1034	55.2296	53.3605	60.8309		57.5957	129.014	53.566	53.566	60.0757	69.0871	51.4809	55.5994	53.8151	60.8111		Gm19461
1397	17226974	76.9845	185.533	54.9057	71.9264	60.1152	60.7163	61.764	65.4698	58.9553	67.2091		53.0105	118.743	59.2824	59.2824	62.924	72.3626	52.4666	56.6639	54.8106	61.936		Sox13
1398	17226991	163.786	394.725	206.145	270.05	175.368	177.122	174.921	185.416	162.512	185.264		207.155	464.027	231.726	231.726	253.921	292.009	190.494	205.733	166.942	188.644		Snrpe
1399	17227003	384.408	926.423	496.41	650.297	456.863	461.432	437.415	463.66	467.132	532.531		386.992	866.862	438.798	438.798	438.95	504.793	431.093	465.58	486.479	549.721		Zbed6 // Zc3h11a
1400	17227023	136.133	328.08	199.208	260.962	190.132	192.033	213.399	226.203	233.365	266.036		212.194	475.315	160.223	160.223	179.452	206.37	201.826	217.972	196.657	222.223		Zbed6 // Zc3h11a
1401	17227025	303.688	731.888	190.484	249.534	400.673	404.679	660.505	700.135	655.964	747.799		259.915	582.21	249.497	249.497	337.756	388.42	388.941	420.056	458.724	518.358		Lax1
1402	17227037	48.0386	115.773	68.8124	90.1442	58.2097	58.7918	60.7105	64.3531	65.4816	74.649		44.5703	99.8375	54.4978	54.4978	50.1947	57.724	56.7886	61.3317	63.6737	71.9513		Atp2b4
1403	17227063	21.1793	51.0422	26.4085	34.5951	23.2684	23.501	21.7138	23.0166	29.8877	34.072		24.1862	54.1771	27.0138	27.0138	19.3413	22.2425	21.8038	23.5481	21.2602	24.024		Optc
1404	17227077	32.3134	77.8752	28.8015	37.7299	30.7611	31.0687	28.744	30.4686	29.6866	33.8427		45.8585	102.723	31.3087	31.3087	29.0203	33.3733	27.0698	29.2354	30.5273	34.4958		Prelp
1405	17227083	136.072	327.934	95.4351	125.02	103.565	104.601	98.0215	103.903	58.6456	66.856		124.945	279.878	77.369	77.369	77.1061	88.672	86.7857	93.7285	91.1863	103.041		Fmod
1406	17227086	38.2507	92.1841	29.6677	38.8647	29.804	30.102	50.9592	54.0167	34.7997	39.6717		44.9211	100.623	22.4848	22.4848	37.5522	43.185	30.1052	32.5136	36.0909	40.7828		Gm19497
1407	17227089	1205.16	2904.43	184.955	242.291	270.388	273.092	434.057	460.1	363.79	414.721		1242.29	2782.72	197.13	197.13	246.296	283.24	336.09	362.977	349.198	394.594		Btg2
1408	17227094	15.3948	37.1016	17.4567	22.8683	15.7329	15.8903	17.7572	18.8227	14.3337	16.3404		19.4637	43.5988	9.62609	9.62609	20.1439	23.1655	14.691	15.8663	16.9021	19.0994		Adora1
1409	17227103	15.8906	38.2963	11.028	14.4466	14.4856	14.6305	7.52438	7.97584	14.2413	16.235		25.5869	57.3146	16.7633	16.7633	18.7754	21.5917	13.6345	14.7253	14.4335	16.3098		---
1410	17227105	25.1858	60.6978	14.7444	19.3152	16.2967	16.4597	15.022	15.9233	15.2955	17.4369		22.496	50.3909	15.8034	15.8034	14.198	16.3277	12.0837	13.0504	12.3366	13.9403		Ppfia4
1411	17227138	156.778	377.835	303.311	397.338	279.982	282.782	249.072	264.017	221.573	252.594		179.987	403.171	332.397	332.397	294.591	338.78	246.246	265.946	235.685	266.325		Tmem183a
1412	17227149	13.5877	32.7464	14.2358	18.6489	7.79387	7.87181	8.05149	8.53458	7.96136	9.07595		12.579	28.1768	7.97885	7.97885	7.25324	8.34123	8.50322	9.18348	10.8348	12.2433		4931440L10Rik
1413	17227157	28.1681	67.8851	26.2837	34.4316	23.2736	23.5063	22.923	24.2984	28.7063	32.7252		24.476	54.8262	25.9733	25.9733	40.5792	46.6661	34.1442	36.8758	22.7194	25.6729		---
1414	17227160	36.8673	88.8502	35.8056	46.9053	37.164	37.5357	39.0516	41.3947	38.1546	43.4963		48.0404	107.611	41.0923	41.0923	42.7956	49.2149	34.9941	37.7936	35.2249	39.8041		Ppp1r12b
1415	17227198	31.2782	75.3805	29.4242	38.5457	32.4342	32.7586	24.2715	25.7278	27.2045	31.0132		33.4615	74.9538	39.2114	39.2114	35.8886	41.2719	25.8521	27.9203	24.9996	28.2496		Lgr6
1416	17227221	14.8545	35.7995	27.3407	35.8164	20.3329	20.5362	23.1115	24.4982	21.6776	24.7125		22.4687	50.3299	17.356	17.356	19.2384	22.1242	22.3751	24.1651	25.9642	29.3395		Ptprv
1417	17227259	12.833	30.9276	11.8223	15.4872	13.2903	13.4232	11.7682	12.4743	14.7461	16.8106		7.59788	17.0193	10.4202	10.4202	4.93753	5.67816	10.5784	11.4247	8.06456	9.11296		Arl8a
1418	17227261	15.2698	36.8001	17.2074	22.5416	16.9894	17.1593	13.4766	14.2852	14.1758	16.1604		18.6543	41.7857	12.7789	12.7789	14.5073	16.6833	16.0193	17.3009	16.7897	18.9723		Gpr37l1
1419	17227266	9.9309	23.9335	5.67241	7.43086	7.52024	7.59544	6.35528	6.7366	7.04498	8.03127		4.6223	10.3539	7.19015	7.19015	10.0914	11.6051	6.58681	7.11376	7.60306	8.59146		Elf3
1420	17227278	126.956	305.963	110.325	144.526	154.879	156.428	156.614	166.011	130.949	149.282		127.089	284.679	110.694	110.694	140.995	162.144	124.385	134.336	109.693	123.953		Rnpep
1421	17227297	143.552	345.959	443.57	581.077	371.611	375.327	260.79	276.438	228.525	260.519		135.765	304.114	459.778	459.778	371.43	427.144	194.925	210.519	198.415	224.209		Timm17a
1422	17227309	5.28796	12.744	8.78574	11.5093	5.64442	5.70087	9.19376	9.74539	7.27246	8.2906		12.304	27.561	9.00376	9.00376	12.3536	14.2066	7.57192	8.17768	10.1814	11.505		---
1423	17227311	43.1003	103.872	36.3921	47.6736	25.036	25.2863	30.8441	32.6948	30.3049	34.5476		56.6272	126.845	28.7449	28.7449	32.8304	37.755	29.8423	32.2297	35.5663	40.1899		Shisa4
1424	17227320	101.38	244.327	175.016	229.27	252.47	254.995	212.987	225.766	179.471	204.597		103.506	231.853	244.607	244.607	214.869	247.1	205.256	221.677	185.553	209.675		Ipo9
1425	17227348	374.024	901.398	109.957	144.043	86.6046	87.4707	74.5693	79.0435	82.5618	94.1205		392.543	879.297	48.234	48.234	55.3943	63.7034	55.7094	60.1661	59.4001	67.1221		Nav1
1426	17227379	48.6577	117.265	56.0778	73.462	54.5048	55.0498	52.4047	55.549	56.5466	64.4632		72.9599	163.43	35.4765	35.4765	45.1284	51.8977	46.3785	50.0888	41.0068	46.3377		Nav1
1427	17227384	55.3659	133.432	37.4267	49.029	31.6815	31.9983	37.3324	39.5723	33.2546	37.9103		43.2682	96.9208	41.787	41.787	42.9264	49.3653	34.133	36.8636	43.3475	48.9826		Pkp1
1428	17227401	6.39797	15.4191	9.16947	12.012	12.4603	12.5849	9.19643	9.74821	11.8173	13.4717		12.9965	29.1122	9.04846	9.04846	12.5778	14.4644	9.66264	10.4357	7.20033	8.13637		Igfn1
1429	17227430	10.9915	26.4894	21.4229	28.064	23.7001	23.9371	31.3038	33.1821	46.8419	53.3998		9.79677	21.9448	15.3316	15.3316	16.0177	18.4203	58.4247	63.0987	75.5588	85.3814		Gm15850
1430	17227436	24.7408	59.6253	25.291	33.1312	22.6712	22.8979	26.6711	28.2714	25.9916	29.6304		27.1546	60.8263	20.4664	20.4664	24.0815	27.6937	20.4665	22.1038	25.7745	29.1252		Mroh3
1431	17227464	31.3789	75.6231	29.408	38.5245	30.0135	30.3136	34.5288	36.6005	29.9266	34.1163		48.9287	109.6	31.5792	31.5792	41.6763	47.9277	25.3539	27.3823	33.6016	37.9698		5730559C18Rik
1432	17227480	33.6166	81.0161	29.1393	38.1725	14.7434	14.8908	16.0048	16.965	9.94268	11.3347		16.0289	35.9048	13.2911	13.2911	4.28451	4.92718	5.8728	6.34263	16.0152	18.0972		Gpr25
1433	17227483	102.669	247.433	157.254	206.003	128.019	129.299	109.592	116.168	119.941	136.732		133.004	297.929	118.144	118.144	97.4432	112.06	118.792	128.295	125.029	141.282		Camsap2
1434	17227505	9.59206	23.1169	35.4984	46.5029	25.4357	25.69	25.0638	26.5677	31.2672	35.6446		14.8435	33.2495	26.2431	26.2431	23.7826	27.3499	35.9427	38.8181	32.0676	36.2364		9230116N13Rik
1435	17227509	7.06381	17.0238	10.6379	13.9357	6.64229	6.70871	9.13172	9.67962	8.53585	9.73087		12.2688	27.4821	11.3475	11.3475	15.7223	18.0806	7.34865	7.93654	10.7219	12.1157		4933409D19Rik
1436	17227512	0.802135	1.93315	4.48421	5.87432	4.84791	4.89639	4.05747	4.30092	4.14816	4.7289		2.55007	5.71215	2.93502	2.93502	4.72546	5.43428	3.84519	4.15281	8.13477	9.19229		---
1437	17227515	30.0207	72.35	18.4776	24.2056	19.6941	19.8911	17.2034	18.2356	15.8692	18.0909		28.2502	63.2805	19.2607	19.2607	14.1205	16.2386	23.08	24.9264	22.052	24.9187		Nr5a2
1438	17227528	17.4961	42.1656	1.05496	1.38199	1.26843	1.28111	0.603052	0.639235	0.079624	0.0907713		1.66871	3.73792	0.00236176	0.00236176	0.826413	0.950375	2.73096	2.94944	1.79681	2.0304		---
1439	17227530	2.49924	6.02317	0.674838	0.884038	0.572855	0.578584	1.10119	1.16726	1.31433	1.49834		0.876658	1.96371	2.41119	2.41119	1.16499	1.33974	4.29057	4.63382	3.98337	4.5012		---
1440	17227532	6.24858	15.0591	12.5121	16.3908	7.11935	7.19055	13.8582	14.6897	21.1796	24.1448		7.23207	16.1998	15.6131	15.6131	16.9607	19.5048	12.4965	13.4962	9.59683	10.8444		---
1441	17227534	10.4578	25.2033	20.7471	27.1787	17.394	17.568	17.8817	18.9546	11.5907	13.2134		14.011	31.3846	16.9829	16.9829	15.8778	18.2594	13.6973	14.7931	15.491	17.5048		---
1442	17227536	2061.56	4968.36	1087.06	1424.05	1453.2	1467.73	1520.94	1612.2	1671.68	1905.72		2220.36	4973.62	1394.84	1394.84	1628.58	1872.87	1565.05	1690.25	1437.04	1623.86		Ptprc // B220 // CD45 (protein tyrosine phosphatase, receptor type, C )
1443	17227570	335.394	808.301	343.923	450.539	514.722	519.869	540.543	572.975	562.446	641.188		398.246	892.071	470.178	470.178	440.531	506.611	543.394	586.865	519.763	587.332		Nek7
1444	17227583	4.35606	10.4981	6.99214	9.1597	8.25553	8.33808	6.78254	7.18949	6.96466	7.93971		9.3545	20.9541	4.66626	4.66626	5.16634	5.94129	3.79426	4.0978	9.54785	10.7891		Gm5833
1445	17227589	24.5349	59.129	13.0971	17.1572	14.7675	14.9152	18.1282	19.2159	13.9798	15.937		34.1415	76.4769	19.0439	19.0439	21.5344	24.7645	16.9694	18.327	16.497	18.6417		Lhx9
1446	17227606	51.8934	125.063	76.0588	99.6371	71.9004	72.6194	47.2905	50.128	43.9091	50.0563		42.9829	96.2817	52.8858	52.8858	57.4766	66.0981	52.6517	56.8638	53.4805	60.433		2310009B15Rik
1447	17227611	15.9424	38.4212	10.787	14.131	14.9363	15.0857	14.7637	15.6495	14.1005	16.0746		22.1958	49.7185	15.4051	15.4051	16.5171	18.9946	11.9899	12.949	16.1395	18.2377		1700019P21Rik
1448	17227614	12.394	29.8696	11.0138	14.4281	9.33159	9.4249	12.503	13.2532	16.6786	19.0136		12.2698	27.4845	17.4247	17.4247	21.0636	24.2231	7.81594	8.44122	15.6294	17.6612		n-R5s217
1449	17227616	8.67471	20.9061	7.79976	10.2177	6.98784	7.05772	3.5189	3.73004	8.89687	10.1424		11.5977	25.9789	9.74385	9.74385	9.9462	11.4381	7.24124	7.82054	6.70464	7.57624		Crb1
1450	17227636	2.20975	5.3255	7.97544	10.4478	12.9815	13.1113	3.72344	3.94684	4.76164	5.42827		6.21687	13.9258	9.36218	9.36218	4.86441	5.59407	5.58975	6.03693	7.82681	8.84429		Cfhr1
1451	17227646	8.55829	20.6255	12.3852	16.2246	9.96748	10.0672	17.2856	18.3228	11.1029	12.6573		14.2421	31.9022	8.93495	8.93495	16.2699	18.7104	13.2959	14.3595	14.5211	16.4089		Cfhr3
1452	17227675	0.633604	1.52699	0.00175155	0.00229453	3.14418	3.17563	0.16084	0.170491	2.75305	3.13847		0.000759201	0.00170061	1.59312	1.59312	0.571538	0.657269	0.000772421	0.000834215	0.00152194	0.00171979		Cfhr2
1453	17227696	18.4503	44.4653	4.71767	6.18015	3.88604	3.9249	7.03508	7.45719	11.6386	13.268		11.0879	24.8369	6.90969	6.90969	9.23382	10.6189	12.8346	13.8613	12.5259	14.1543		Cfh
1454	17227722	1.89307	4.5623	4.90057	6.41975	3.29813	3.33111	3.4207	3.62594	2.87622	3.27889		6.02978	13.5067	4.31586	4.31586	4.63649	5.33196	2.89509	3.1267	1.58738	1.79373		4930590L20Rik
1455	17227727	0.000858071	0.00206795	0.000478101	0.000626312	0.0013765	0.00139027	1.20643	1.27882	1.11299	1.26881		0.833172	1.8663	0.000991802	0.000991802	1.14229	1.31363	0.653961	0.706278	0.486298	0.549517		---
1456	17227729	199.119	479.876	256.757	336.352	233.625	235.961	209.31	221.868	203.279	231.738		228.157	511.071	289.147	289.147	229.693	264.147	237.224	256.201	224.882	254.117		Cdc73
1457	17227753	25.6468	61.8087	31.1669	40.8286	25.8548	26.1133	26.964	28.5818	32.9453	37.5576		33.2229	74.4193	21.1375	21.1375	19.0302	21.8847	24.7689	26.7504	34.902	39.4393		Trove2
1458	17227764	3621.26	8727.25	205.363	269.025	103.286	104.319	103.071	109.255	125.145	142.666		3278.36	7343.54	117.673	117.673	85.4878	98.3109	150.536	162.579	129.024	145.798		Rgs2
1459	17227771	55.2986	133.27	23.5372	30.8337	32.0367	32.3571	23.3454	24.7462	22.1576	25.2597		43.649	97.7738	19.0253	19.0253	23.4379	26.9536	24.3479	26.2957	21.491	24.2848		Rgs13
1460	17227780	1657.08	3993.56	1169.15	1531.59	477.743	482.52	333.502	353.512	389.977	444.573		1717.9	3848.09	632.547	632.547	453.876	521.957	313.694	338.79	314.286	355.143		Rgs1
1461	17227791	3.63682	8.76473	3.89852	5.10706	3.20703	3.2391	4.98151	5.2804	4.73136	5.39375		6.41164	14.3621	4.82746	4.82746	3.92106	4.50922	5.64027	6.09149	5.74086	6.48717		Rgs21
1462	17227795	0.00100774	0.00242867	0.236643	0.310002	0.85371	0.862247	1.42907	1.51482	0.293545	0.334641		0.106911	0.23948	0.652578	0.652578	0.56076	0.644874	0.923269	0.997131	0.53689	0.606686		---
1463	17227797	82.5046	198.836	19.6074	25.6857	25.2128	25.465	24.8905	26.3839	35.1649	40.088		80.395	180.085	20.7161	20.7161	26.3333	30.2833	24.3661	26.3154	28.4829	32.1857		Rgs18
1464	17227806	21.4896	51.79	19.4258	25.4478	13.8713	14.01	13.1123	13.8991	11.0467	12.5932		15.9892	35.8158	17.4723	17.4723	15.7855	18.1534	10.0335	10.8362	17.0615	19.2795		---
1465	17227808	4.67873	11.2757	0.00609936	0.00799016	3.91463	3.95377	2.09144	2.21693	3.74581	4.27022		0.00100676	0.00225515	2.79509	2.79509	3.68208	4.2344	1.7049	1.84129	1.39231	1.57331		---
1466	17227810	5.47658	13.1986	2.2025	2.88528	4.63746	4.68383	2.8294	2.99917	3.96505	4.52015		4.67857	10.48	1.74159	1.74159	3.60871	4.15001	3.28287	3.5455	1.35174	1.52747		A230059L01Rik
1467	17227813	6.24509	15.0507	13.8563	18.1517	13.2115	13.3436	9.38684	9.95005	8.95194	10.2052		14.333	32.106	9.88241	9.88241	8.78725	10.1053	9.00464	9.72501	10.0906	11.4024		Gm15584
1468	17227818	4.36662	10.5236	2.54313	3.33151	1.82512	1.84337	5.4361	5.76226	5.58107	6.36242		3.21387	7.19908	2.95334	2.95334	1.83726	2.11285	1.61605	1.74533	2.43761	2.7545		Gm9931
1469	17227822	4.25631	10.2577	0.497468	0.651684	1.04446	1.05491	0.888047	0.941329	2.32593	2.65156		1.53966	3.44884	2.12235	2.12235	0.414732	0.476942	0.483862	0.522571	1.63747	1.85034		---
1470	17227824	0.00292091	0.0070394	2.79805	3.66545	0.164929	0.166579	1.27302	1.3494	0.00587538	0.00669794		7.41338	16.606	3.25969	3.25969	2.20849	2.53977	0.177143	0.191315	1.71342	1.93617		---
1471	17227826	5.81843	14.0224	16.8893	22.1249	17.9394	18.1188	9.0642	9.60805	12.3865	14.1206		13.2966	29.7843	14.0986	14.0986	4.01623	4.61866	3.252	3.51216	15.8549	17.916		n-R5s218
1472	17227828	118.762	286.217	36.1036	47.2957	36.9088	37.2779	43.7813	46.4082	50.5486	57.6254		117.758	263.778	31.1813	31.1813	36.5192	41.9971	44.5277	48.0899	47.459	53.6287		Pla2g4a
1473	17227852	23.646	56.987	24.994	32.7422	15.3604	15.514	25.2066	26.719	28.08	32.0112		18.9784	42.5117	22.0554	22.0554	23.5553	27.0886	18.8833	20.3939	21.8825	24.7272		7530420F21Rik
1474	17227861	39.2724	94.6465	15.7634	20.6501	9.70566	9.80272	8.08668	8.57188	14.4132	16.431		25.7824	57.7526	11.377	11.377	7.6247	8.76841	9.20071	9.93676	12.0928	13.6648		---
1475	17227867	3.67055	8.84602	7.65231	10.0245	10.5686	10.6743	9.2751	9.8316	7.1783	8.18326		4.32018	9.6772	8.78464	8.78464	8.73748	10.0481	8.51194	9.19289	9.84929	11.1297		2310030A07Rik
1476	17227872	62.9636	151.742	97.3605	127.542	91.385	92.2989	119.057	126.201	207.714	236.794		61.38	137.491	85.0166	85.0166	91.3307	105.03	153.636	165.927	175.12	197.886		BC003331
1477	17227892	15.251	36.7549	20.6237	27.0171	15.2185	15.3707	14.4365	15.3027	12.3009	14.023		19.0512	42.6746	9.66792	9.66792	10.1807	11.7078	15.3277	16.5539	18.3062	20.686		Prg4
1478	17227910	9.14957	22.0505	19.7729	25.9026	17.6661	17.8428	15.0274	15.929	14.874	16.9563		18.0967	40.5367	15.1476	15.1476	15.9439	18.3355	16.2755	17.5775	15.2854	17.2725		Hmcn1
1479	17228021	21.1846	51.055	46.0178	60.2833	34.4089	34.753	34.0391	36.0814	21.1567	24.1187		37.1083	83.1226	26.3909	26.3909	21.8589	25.1377	25.6679	27.7213	32.3967	36.6082		---
1480	17228023	41.0047	98.8214	177.193	232.123	113.14	114.272	109.066	115.609	136.08	155.131		47.8575	107.201	170.978	170.978	124.362	143.017	139.332	150.478	136.939	154.741		Swt1
1481	17228046	289.452	697.579	379.988	497.785	301.12	304.132	286.505	303.695	314.922	359.011		287.682	644.408	347.645	347.645	350.166	402.691	385.172	415.986	374.523	423.211		Rnf2
1482	17228055	1.55346	3.74384	1.96585	2.57526	4.22476	4.26701	5.57209	5.90642	6.04885	6.89569		9.83104	22.0215	5.79219	5.79219	4.92896	5.66831	8.37971	9.05009	4.95324	5.59716		---
1483	17228057	398.097	959.415	191.847	251.319	167.798	169.476	175.906	186.46	163.534	186.429		390.339	874.359	155.871	155.871	144.145	165.767	144.755	156.335	141.388	159.769		1700025G04Rik
1484	17228066	33.1706	79.9411	31.937	41.8375	39.71	40.1071	35.5159	37.6469	39.5624	45.1011		37.0077	82.8973	47.4613	47.4613	45.5315	52.3612	39.4694	42.627	31.9682	36.1241		Tsen15
1485	17228073	272.517	656.766	41.7392	54.6783	36.3925	36.7564	44.322	46.9814	42.4128	48.3506		269.626	603.963	48.5305	48.5305	35.8888	41.2721	49.0416	52.9649	55.1788	62.3521		Rgl1
1486	17228099	8.23081	19.8362	7.93569	10.3958	6.89428	6.96322	7.51045	7.96107	6.85563	7.81542		16.2089	36.3079	5.5991	5.5991	9.59143	11.0301	5.66892	6.12244	6.90247	7.79979		Gm15479
1487	17228106	241.764	582.652	571.14	748.194	481.363	486.176	496.57	526.364	464.673	529.728		267.269	598.683	565.169	565.169	400.439	460.504	511.901	552.853	484.544	547.535		Smg7
1488	17228136	18.5616	44.7334	23.8806	31.2836	19.0781	19.2689	17.6089	18.6655	11.8708	13.5327		16.1811	36.2458	15.1899	15.1899	22.0747	25.3859	14.721	15.8987	19.8863	22.4715		Lamc2
1489	17228164	43.5073	104.853	96.4074	126.294	127.812	129.09	152.984	162.163	188.238	214.591		58.7739	131.654	100.885	100.885	114.639	131.834	182.633	197.243	193.181	218.294		Lamc1
1490	17228197	42.2308	101.776	33.6848	44.1271	31.6487	31.9652	25.9275	27.4831	32.1249	36.6223		33.0911	74.1241	22.1981	22.1981	23.71	27.2665	24.9451	26.9407	33.9306	38.3416		E330020D12Rik
1491	17228204	542.879	1308.34	660.907	865.788	734.719	742.066	599.771	635.757	546.964	623.539		699.162	1566.12	953.05	953.05	738.458	849.226	560.519	605.361	546.218	617.226		Dhx9
1492	17228234	65.1685	157.056	42.139	55.2021	36.9044	37.2734	36.5297	38.7215	37.2491	42.464		59.9546	134.298	32.6305	32.6305	26.4002	30.3602	42.2643	45.6455	31.4739	35.5655		Npl
1493	17228248	16.7048	40.2586	18.1969	23.838	20.0509	20.2514	14.7433	15.6279	16.6848	19.0207		23.0362	51.6012	17.3126	17.3126	24.028	27.6322	15.5699	16.8155	17.7466	20.0537		C230024C17Rik
1494	17228252	8.54206	20.5864	15.6808	20.5419	13.0673	13.198	14.3426	15.2032	15.8393	18.0568		14.6078	32.7216	11.328	11.328	14.8466	17.0735	10.912	11.7849	9.7352	11.0008		Rgsl1
1495	17228276	51.293	123.616	50.5118	66.1704	53.4511	53.9856	47.0668	49.8908	26.9813	30.7587		50.8821	113.976	24.9544	24.9544	116.952	134.495	53.634	57.9247	47.8536	54.0745		5830403L16Rik
1496	17228284	0.157426	0.379396	1.17318	1.53686	2.88729	2.91616	2.73758	2.90183	3.14148	3.58128		0.502034	1.12456	5.4679	5.4679	1.6705	1.92107	3.39535	3.66698	0.767382	0.867142		---
1497	17228286	30.1795	72.7327	33.6079	44.0263	49.0682	49.5589	45.2038	47.916	39.9198	45.5086		88.8821	199.096	35.891	35.891	64.8004	74.5204	44.8778	48.4681	47.5419	53.7224		4930452N14Rik
1498	17228291	1.27794	3.07984	8.89769	11.656	5.6701	5.7268	4.54218	4.81471	7.86266	8.96343		7.74763	17.3547	3.3934	3.3934	1.56768	1.80283	5.10746	5.51605	7.16574	8.09729		n-R5s220
1499	17228293	68.5175	165.127	32.7764	42.9371	71.0306	71.7409	79.1262	83.8738	129.299	147.401		113.603	254.47	42.4249	42.4249	78.2871	90.0302	77.4241	83.6181	85.2646	96.349		Cacna1e
1500	17228341	22.999	55.4276	7.97197	10.4433	6.83854	6.90693	7.74404	8.20868	12.1264	13.8241		18.0361	40.4008	11.6208	11.6208	11.8687	13.6489	7.88616	8.51705	9.15519	10.3454		Gm9530
1501	17228349	526.422	1268.68	236.738	310.126	157.033	158.604	168.616	178.733	181.531	206.945		496.668	1112.54	143.324	143.324	119.378	137.285	196.271	211.973	243.23	274.85		Ier5
1502	17228353	96.7195	233.094	38.9478	51.0216	85.8783	86.7371	159.72	169.304	184.206	209.995		90.2262	202.107	59.2612	59.2612	76.0688	87.4791	152.791	165.015	195.516	220.934		Mr1
1503	17228362	13.718	33.0604	10.2646	13.4467	8.30376	8.38679	15.0773	15.9819	11.5348	13.1496		9.20609	20.6216	10.3304	10.3304	9.69075	11.1444	9.69727	10.473	8.41745	9.51172		BC034090
1504	17228375	205.18	494.484	134.11	175.684	134.535	135.881	192.308	203.846	281.191	320.558		187.179	419.282	124.155	124.155	126.716	145.723	275.079	297.086	331.037	374.072		Xpr1
1505	17228395	18.6526	44.9528	15.6808	20.5418	13.4028	13.5368	14.4439	15.3105	15.8409	18.0586		16.6419	37.2778	13.8132	13.8132	20.1838	23.2113	16.368	17.6774	15.0442	16.9999		Gm5532
1506	17228398	18.441	44.4427	38.8886	50.944	34.0106	34.3507	27.2765	28.9131	24.5172	27.9496		30.253	67.7667	28.2984	28.2984	31.708	36.4641	29.3574	31.706	29.5633	33.4066		Lhx4
1507	17228407	57.63	138.888	63.2835	82.9014	73.9241	74.6633	90.1331	95.5411	92.8865	105.891		57.1142	127.936	56.0142	56.0142	59.0786	67.9404	68.5364	74.0193	80.7695	91.2695		Qsox1
1508	17228426	166.225	400.603	292.697	383.434	215.582	217.738	219.149	232.298	270.907	308.834		160.854	360.312	208.871	208.871	254.061	292.17	226.167	244.26	224.261	253.415		Cep350
1509	17228471	248.172	598.093	359.349	470.747	236.939	239.308	216.103	229.069	246.491	281		248.067	555.67	290.78	290.78	235.394	270.703	250.923	270.997	251.278	283.944		Tor1aip1
1510	17228490	66.6095	160.529	45.1153	59.101	40.2627	40.6654	40.0868	42.492	40.252	45.8873		58.3183	130.633	50.0206	50.0206	55.2197	63.5026	41.2887	44.5918	42.4708	47.992		Fam163a
1511	17228497	7.97453	19.2186	17.8973	23.4455	16.1295	16.2908	16.2884	17.2657	17.7111	20.1907		12.1166	27.1411	16.5212	16.5212	18.5824	21.3697	14.3616	15.5105	15.8444	17.9042		Tdrd5
1512	17228515	7.14533	17.2202	12.5981	16.5035	7.4652	7.53985	7.22133	7.6546	10.1927	11.6197		10.3251	23.1283	7.67806	7.67806	9.94135	11.4326	5.99197	6.47133	8.72389	9.858		Axdnd1
1513	17228544	287.647	693.229	160.838	210.698	169.5	171.195	178.137	188.826	174.329	198.735		264.15	591.696	178.358	178.358	178.776	205.592	157.286	169.868	158.152	178.712		Soat1
1514	17228563	142.427	343.249	391.124	512.372	420.79	424.997	459.411	486.976	334.997	381.896		158.189	354.344	458.56	458.56	410.865	472.495	509.122	549.852	409.029	462.202		Tor3a
1515	17228576	111.364	268.386	141.829	185.796	150.949	152.459	151.573	160.668	162.717	185.497		90.0251	201.656	152.061	152.061	134.279	154.421	175.983	190.062	182.588	206.325		Fam20b
1516	17228588	414.815	999.705	181.861	238.238	346.026	349.486	417.756	442.821	367.646	419.116		487.106	1091.12	261.154	261.154	376.463	432.933	304.443	328.799	292.167	330.149		Ralgps2
1517	17228611	58.9549	142.081	43.8294	57.4165	36.2825	36.6453	37.4253	39.6708	42.2931	48.2142		63.0442	141.219	44.9901	44.9901	43.1904	49.6689	44.3039	47.8482	48.7013	55.0325		Tex35
1518	17228624	48.9101	117.873	43.1269	56.4962	37.8584	38.2369	34.9594	37.057	39.0338	44.4985		41.73	93.4751	37.4865	37.4865	46.6865	53.6895	27.3879	29.5789	33.0679	37.3667		Rasal2
1519	17228652	19.021	45.8407	24.2251	31.7349	25.7305	25.9878	20.7001	21.9421	21.5892	24.6117		31.6539	70.9048	23.2384	23.2384	24.2919	27.9356	22.2411	24.0204	19.888	22.4735		Gm15486
1520	17228656	12.0798	29.1123	14.043	18.3963	11.2939	11.4069	14.9393	15.8357	14.4644	16.4894		16.769	37.5625	11.8112	11.8112	13.0542	15.0124	14.925	16.119	14.2864	16.1436		Fam5b
1521	17228667	13.6493	32.8949	15.1813	19.8875	12.4365	12.5608	15.5834	16.5184	15.5265	17.7002		19.8519	44.4683	15.1377	15.1377	19.1792	22.0561	13.4331	14.5078	13.3673	15.105		Pappa2
1522	17228694	14.7792	35.6178	27.3487	35.8268	26.2919	26.5548	21.1531	22.4223	23.9448	27.2971		21.9154	49.0906	18.3294	18.3294	28.8296	33.154	23.7219	25.6197	21.6156	24.4256		Pappa2
1523	17228701	0.880665	2.1224	6.01608	7.88106	5.40845	5.46253	4.9281	5.22379	2.09249	2.38544		0.814731	1.825	4.5193	4.5193	2.93669	3.37719	0.00206957	0.00223514	0.728082	0.822733		Gm4953
1524	17228703	1.05447	2.54127	4.2609	5.58178	1.8579	1.87648	0.00259271	0.00274827	3.64831	4.15908		2.44886	5.48545	6.24515	6.24515	3.64344	4.18995	1.80951	1.95427	4.25272	4.80558		---
1525	17228705	83.8462	202.069	70.3963	92.2191	62.8663	63.495	61.1264	64.794	60.0144	68.4164		86.8997	194.655	70.1135	70.1135	64.349	74.0013	75.6826	81.7372	70.2976	79.4363		4930562F07Rik
1526	17228712	16.7343	40.3296	22.4023	29.347	20.8014	21.0094	18.7362	19.8604	20.3717	23.2237		24.3654	54.5784	15.9228	15.9228	23.0787	26.5405	14.8809	16.0714	22.3998	25.3118		Tnn
1527	17228743	354.145	853.488	1277	1672.87	904.815	913.863	574.251	608.706	540.347	615.996		313.752	702.804	1362.45	1362.45	1133.85	1303.93	626.454	676.571	574.61	649.31		Cacybp
1528	17228751	138.585	333.99	460.379	603.097	356.815	360.383	323.857	343.289	368.727	420.349		145.641	326.237	318.33	318.33	334.563	384.748	270.673	292.327	285.533	322.653		Rabgap1l
1529	17228788	23.1837	55.8727	27.5293	36.0634	16.7851	16.953	19.824	21.0135	20.6304	23.5187		20.947	46.9214	25.5524	25.5524	27.7342	31.8943	13.0204	14.062	10.4824	11.8451		Mir1927
1530	17228790	16.2524	39.1684	86.5746	113.413	42.0244	42.4447	33.5514	35.5645	38.3862	43.7602		15.2331	34.1221	46.1094	46.1094	70.7113	81.3179	21.7134	23.4504	18.3804	20.7699		Gpr52
1531	17228792	268.05	646	76.4187	100.108	69.7943	70.4922	52.1031	55.2293	44.7659	51.0332		279.607	626.321	107.255	107.255	103.802	119.372	100.307	108.331	67.5259	76.3042		---
1532	17228794	32.6106	78.5916	65.1621	85.3624	44.4163	44.8605	49.1024	52.0485	52.3339	59.6606		57.8925	129.679	60.7594	60.7594	51.6928	59.4467	57.4885	62.0876	57.8284	65.3461		Zbtb37
1533	17228804	58.9779	142.137	108.585	142.246	150.201	151.703	169.557	179.731	181.447	206.85		48.7728	109.251	112.556	112.556	126.909	145.945	153.25	165.51	154.89	175.025		Dars2
1534	17228825	102.939	248.083	199.271	261.045	212.15	214.272	215.859	228.811	246.231	280.703		90.146	201.927	263.888	263.888	204.747	235.46	274.922	296.916	292.132	330.11		Klhl20
1535	17228842	18.2788	44.0519	11.4244	14.9659	11.3731	11.4868	7.29854	7.73646	11.8321	13.4886		21.4772	48.1089	11.3667	11.3667	17.4126	20.0245	12.9819	14.0204	10.7458	12.1428		4930469G21Rik
1536	17228846	226.996	547.059	154.348	202.196	129.824	131.123	128.947	136.684	106.733	121.676		238.441	534.109	127.517	127.517	120.102	138.118	109.464	118.221	98.1392	110.897		Prdx6
1537	17228858	5.39956	13.0129	3.78696	4.96092	0.297766	0.300743	4.84395	5.13459	2.31904	2.64371		3.80246	8.51751	2.90109	2.90109	4.79364	5.51268	2.82707	3.05324	2.65093	2.99555		---
1538	17228860	369.703	890.984	337.488	442.11	319.942	323.142	377.398	400.042	327.706	373.585		339.518	760.519	352.354	352.354	292.196	336.025	371.13	400.821	388.138	438.596		Aph1a
1539	17228864	50.7266	122.251	20.2562	26.5357	29.7654	30.063	32.8318	34.8017	39.0701	44.5399		51.2327	114.761	34.217	34.217	33.5861	38.624	27.5872	29.7941	31.4721	35.5635		Fasl
1540	17228871	377.123	908.866	285.575	374.103	224.208	226.451	233.293	247.29	248.197	282.945		447.74	1002.94	215.618	215.618	174.026	200.13	206.809	223.354	221.838	250.677		Suco
1541	17228896	6.60076	15.9078	11.033	14.4532	12.4012	12.5253	5.99513	6.35483	9.79118	11.1619		2.86466	6.41683	4.64145	4.64145	7.62818	8.77241	8.10611	8.7546	6.80702	7.69193		4930558K02Rik
1542	17228906	7.95979	19.1831	7.51371	9.84296	14.3504	14.4939	17.3212	18.3605	32.3614	36.8919		8.04909	18.03	5.28048	5.28048	8.60206	9.89236	16.175	17.4691	15.997	18.0767		Dnm3
1543	17228941	5.39804	13.0093	3.60033	4.71643	2.44012	2.46452	5.19217	5.5037	5.21633	5.94661		5.28616	11.841	4.748	4.748	3.55977	4.09374	5.75243	6.21262	5.33205	6.02522		---
1544	17228943	17.3427	41.7958	72.9608	95.5787	82.3559	83.1795	51.9404	55.0568	45.9718	52.4078		11.1537	24.9842	87.9395	87.9395	57.1883	65.7665	58.3739	63.0438	53.5112	60.4676		Mettl13
1545	17228958	40.672	98.0195	19.702	25.8096	17.7261	17.9034	18.8133	19.9421	15.2572	17.3932		33.82	75.7569	16.927	16.927	17.291	19.8847	21.4863	23.2052	22.5595	25.4923		Gm5705
1546	17228960	24.4061	58.8186	20.9024	27.3822	14.2766	14.4193	21.1916	22.4631	16.9108	19.2783		13.3737	29.9572	19.298	19.298	22.1809	25.508	17.948	19.3838	17.952	20.2857		7420461P10Rik
1547	17228968	525.431	1266.29	1005.21	1316.83	868.888	877.577	805.171	853.481	835.173	952.098		575.754	1289.69	893.221	893.221	734.355	844.508	810.098	874.906	843.409	953.053		Prrc2c
1548	17229007	7.04298	16.9736	8.62182	11.2946	8.07413	8.15487	10.9029	11.557	9.5176	10.8501		9.45254	21.1737	11.7116	11.7116	10.1076	11.6237	7.30994	7.89474	7.63603	8.62871		Fmo4
1549	17229020	20.6185	49.6906	24.6211	32.2537	22.6849	22.9117	20.5916	21.8271	28.6346	32.6435		24.576	55.0502	30.0942	30.0942	36.26	41.699	27.917	30.1504	29.7163	33.5795		Fmo1
1550	17229036	73.2095	176.435	176.3	230.953	152.371	153.895	120.707	127.949	160.162	182.584		98.5375	220.724	113.5	113.5	130.044	149.551	128.948	139.264	164.613	186.013		Fmo2
1551	17229050	6.60434	15.9165	8.56181	11.216	15.4063	15.5604	7.97812	8.45681	10.5831	12.0647		9.62397	21.5577	11.9656	11.9656	12.8389	14.7647	11.7778	12.72	6.40704	7.23996		Fmo6
1552	17229059	22.514	54.2587	15.5983	20.4338	11.8034	11.9214	14.1976	15.0494	15.7347	17.9376		21.6542	48.5055	16.2854	16.2854	21.4756	24.6969	12.8005	13.8246	20.4519	23.1106		Fmo3
1553	17229070	9.28439	22.3754	8.70821	11.4078	9.35262	9.44614	9.71054	10.2932	9.19082	10.4775		10.3338	23.1478	9.44017	9.44017	9.17034	10.5459	12.4445	13.4401	10.9499	12.3734		Mroh9
1554	17229094	10.2826	24.781	10.4806	13.7296	9.29384	9.38678	12.2409	12.9754	11.0614	12.61		7.45159	16.6916	8.79821	8.79821	7.67319	8.82417	8.4481	9.12395	10.2583	11.5919		---
1555	17229096	17.0913	41.1902	30.8816	40.4548	33.8005	34.1385	35.8513	38.0024	24.2387	27.6322		37.7675	84.5993	17.5922	17.5922	33.5278	38.557	25.9582	28.0349	33.6436	38.0173		Prrx1
1556	17229110	4.60826	11.1059	2.59884	3.40448	3.30499	3.33804	5.3476	5.66845	5.73911	6.54258		5.71673	12.8055	3.83559	3.83559	6.66803	7.66823	7.49782	8.09765	7.18584	8.12		---
1557	17229113	17.8611	43.0452	36.4142	47.7025	37.1887	37.5606	33.0269	35.0085	39.9581	45.5523		17.6621	39.5631	43.0131	43.0131	27.1781	31.2548	38.8026	41.9068	39.7383	44.9043		Gorab
1558	17229121	10.1095	24.364	8.84717	11.5898	10.9241	11.0333	6.73559	7.13973	11.3757	12.9682		13.7341	30.7644	11.3916	11.3916	12.9578	14.9015	10.8271	11.6932	9.86621	11.1488		Mettl11b
1559	17229128	23.5193	56.6814	37.6187	49.2805	91.2045	92.1166	79.8124	84.6011	77.471	88.317		21.9258	49.1138	95.2605	95.2605	91.9024	105.688	90.1211	97.3308	82.0619	92.7299		BC055324
1560	17229159	1.42938	3.44482	5.12166	6.70938	5.55165	5.60716	4.80799	5.09647	8.20485	9.35352		6.69384	14.9942	5.93462	5.93462	3.96699	4.56204	3.94031	4.25554	4.14743	4.6866		Gm16587
1561	17229162	21.9311	52.854	23.3713	30.6165	19.0656	19.2562	22.343	23.6836	17.7161	20.1964		23.111	51.7686	24.8907	24.8907	24.3571	28.0106	11.6111	12.54	19.6271	22.1787		Gm16548
1562	17229166	57.7263	139.121	120.794	158.24	100.862	101.871	104.47	110.738	126.61	144.335		54.5432	122.177	114.266	114.266	89.5193	102.947	110.593	119.44	107.948	121.981		Blzf1
1563	17229178	239.819	577.964	114.675	150.224	83.8499	84.6884	82.2407	87.1752	129.781	147.95		189.972	425.537	84.7599	84.7599	72.4367	83.3022	138.311	149.376	157.182	177.615		Atp1b1
1564	17229187	830.976	2002.65	189.096	247.715	155.489	157.044	224.038	237.481	275.03	313.535		709.845	1590.05	82.8308	82.8308	107.73	123.889	118.852	128.36	175.978	198.856		Xcl1
1565	17229192	7.38772	17.8044	9.84119	12.892	10.4459	10.5503	6.14831	6.51721	8.93351	10.1842		5.12386	11.4775	8.4358	8.4358	9.13265	10.5026	8.68065	9.3751	10.7914	12.1943		4930568G15Rik
1566	17229198	19.2101	46.2963	19.5063	25.5533	16.4442	16.6086	14.4841	15.3532	12.0394	13.7249		19.5347	43.7578	20.3324	20.3324	17.4203	20.0333	16.5337	17.8563	15.6577	17.6932		Tbx19
1567	17229212	198.361	478.05	241.425	316.266	356.8	360.368	763.103	808.889	1018.19	1160.73		179.842	402.846	262.252	262.252	340.523	391.601	799.781	863.763	795.948	899.421		Sft2d2
1568	17229222	110.698	266.783	154.895	202.912	125.524	126.779	136.027	144.189	150.578	171.659		112.654	252.346	163.811	163.811	148.858	171.187	156.342	168.85	151.095	170.738		Tiprl
1569	17229233	126.218	304.185	72.9282	95.536	70.8142	71.5223	108.457	114.964	98.9833	112.841		131.986	295.648	62.4608	62.4608	64.296	73.9404	89.5321	96.6947	100.557	113.629		Dcaf6
1570	17229255	84.5878	203.857	32.715	42.8567	41.5549	41.9705	33.4434	35.45	40.4504	46.1135		87.725	196.504	40.054	40.054	79.9342	91.9243	30.6114	33.0603	34.4366	38.9134		---
1571	17229257	75.6924	182.419	49.809	65.2498	46.0062	46.4663	41.8492	44.3601	44.3494	50.5583		75.9701	170.173	46.6048	46.6048	40.5636	46.6481	39.2213	42.359	41.2288	46.5885		---
1572	17229259	201.355	485.266	58.5904	76.7535	42.5192	42.9444	42.6228	45.1802	46.5144	53.0265		172.893	387.28	51.0271	51.0271	54.3244	62.473	42.8095	46.2342	50.8502	57.4607		Mpzl1
1573	17229269	280.201	675.284	181.166	237.327	174.377	176.121	195.969	207.727	172.882	197.086		280.763	628.909	141.78	141.78	184.901	212.636	197.071	212.837	205.09	231.752		Rcsd1
1574	17229277	87.8735	211.775	39.2519	51.42	27.3377	27.6111	31.6657	33.5656	30.3334	34.5801		32.4836	72.7632	34.5442	34.5442	36.4647	41.9344	29.7959	32.1795	39.9025	45.0899		Rcsd1
1575	17229280	8.11715	19.5623	11.7747	15.4249	9.58669	9.68255	12.7185	13.4816	11.5788	13.1999		10.2612	22.985	11.0926	11.0926	14.8869	17.1199	15.269	16.4906	11.7242	13.2483		---
1576	17229282	185.919	448.065	216.169	283.182	325.736	328.993	363.614	385.431	369.757	421.523		249.987	559.97	267.853	267.853	253.945	292.036	347.133	374.903	324.409	366.582		Pou2f1
1577	17229307	10.9229	26.3241	9.32301	12.2131	10.6066	10.7127	11.8052	12.5135	11.0212	12.5641		9.0108	20.1842	10.7036	10.7036	11.566	13.3009	11.9146	12.8677	14.8289	16.7566		Dusp27
1578	17229315	9.73268	23.4558	5.31987	6.96904	4.86748	4.91616	5.15081	5.45986	6.45353	7.35702		4.35762	9.76106	6.08995	6.08995	8.51332	9.79031	7.43012	8.02453	7.24052	8.18178		Mael
1579	17229330	25.6899	61.9126	24.934	32.6635	25.3485	25.6019	25.9433	27.4999	20.6875	23.5838		25.3299	56.739	24.4365	24.4365	24.731	28.4406	25.8692	27.9388	31.6044	35.7129		5330438I03Rik
1580	17229333	10.4581	25.2041	13.4757	17.6532	11.5121	11.6272	10.0506	10.6536	9.80826	11.1814		12.0238	26.9334	10.2497	10.2497	13.2385	15.2243	9.64931	10.4213	19.9625	22.5577		Tada1
1581	17229336	10.9908	26.4877	69.5842	91.1553	46.672	47.1388	31.493	33.3826	47.2066	53.8156		23.7373	53.1716	61.1012	61.1012	29.9489	34.4413	51.0689	55.1545	64.0421	72.3676		Pogk
1582	17229348	2.46171	5.93272	1.89212	2.47867	2.81607	2.84423	2.97232	3.15066	4.9803	5.67754		7.95932	17.8289	2.02191	2.02191	2.72241	3.13077	1.38563	1.49648	1.79094	2.02376		Gm4846
1583	17229359	23.9707	57.7694	23.3567	30.5972	26.4174	26.6816	23.3484	24.7493	22.2524	25.3677		27.4767	61.5478	19.9887	19.9887	17.9008	20.5859	21.4544	23.1708	24.3755	27.5444		Gm4847
1584	17229370	31.8199	76.6861	31.8404	41.7109	30.8095	31.1176	23.5941	25.0097	22.233	25.3456		33.3396	74.6806	23.429	23.429	22.1728	25.4987	20.0981	21.706	18.1118	20.4664		Fmo9
1585	17229382	14.7737	35.6047	16.1006	21.0918	11.9792	12.0989	9.41666	9.98166	14.5908	16.6336		18.6694	41.8195	8.20862	8.20862	10.7623	12.3767	10.282	11.1046	14.6894	16.599		Gm16701
1586	17229389	9.85896	23.7601	26.4672	34.672	26.8976	27.1666	21.6242	22.9216	9.766	11.1332		12.5082	28.0183	30.3284	30.3284	18.3148	21.062	17.381	18.7715	15.6428	17.6764		Uck2
1587	17229391	253.166	610.129	742.506	972.683	784.715	792.562	532.888	564.861	385.79	439.8		230.345	515.972	1016.42	1016.42	657.995	756.694	443.776	479.278	410.693	464.083		Uck2
1588	17229403	28.6717	69.0988	20.284	26.5721	21.095	21.3059	24.4324	25.8983	25.199	28.7269		30.4762	68.2667	19.5494	19.5494	23.4611	26.9803	22.3065	24.091	24.0713	27.2006		Mgst3
1589	17229412	14.2275	34.2882	11.6593	15.2736	13.7883	13.9262	10.0966	10.7024	9.0365	10.3016		14.9286	33.44	11.3688	11.3688	12.0039	13.8045	10.7844	11.6472	11.938	13.4899		Lrrc52
1590	17229417	78.5781	189.373	36.1494	47.3557	37.1597	37.5313	48.8874	51.8207	54.2161	61.8063		68.8173	154.151	35.6248	35.6248	28.717	33.0245	43.4606	46.9375	43.3173	48.9485		Pbx1
1591	17229433	54.1294	130.452	86.421	113.211	228.278	230.561	301.062	319.126	279.53	318.664		55.8074	125.009	128.062	128.062	289.519	332.946	279.318	301.663	247.524	279.703		Nuf2
1592	17229451	0.865594	2.08608	1.72106	2.25459	5.16206	5.21368	5.98996	6.34936	4.71142	5.37102		6.39801	14.3315	4.84597	4.84597	4.75212	5.46493	6.94909	7.50501	8.43938	9.53649		Rgs5
1593	17229454	1.25177	3.01676	11.42	14.9602	11.7422	11.8596	7.75842	8.22392	4.87744	5.56029		9.93281	22.2495	7.12056	7.12056	7.47254	8.59342	8.6891	9.38422	7.23892	8.17998		Rgs4
1594	17229463	7.76444	18.7123	14.6194	19.1514	11.658	11.7745	10.8703	11.5225	15.9816	18.219		14.1865	31.7778	14.7904	14.7904	12.749	14.6614	15.9151	17.1883	17.4466	19.7147		Gm15852 // 1700084C01Rik
1595	17229466	20.5016	49.4089	115.969	151.92	113.37	114.503	74.4723	78.9407	53.1561	60.5979		28.1173	62.9829	157.299	157.299	76.49	87.9635	62.76	67.7808	60.4122	68.2658		Hsd17b7
1596	17229481	9.75632	23.5127	13.2964	17.4183	10.8127	10.9208	10.0615	10.6652	10.3189	11.7635		11.4686	25.6898	10.4874	10.4874	11.1043	12.77	8.63398	9.3247	13.5622	15.3253		Ddr2
1597	17229502	150.479	362.654	307.513	402.842	269.154	271.845	246.344	261.125	218.221	248.772		143.83	322.178	229.122	229.122	200.998	231.148	201.459	217.576	191.592	216.499		Uap1
1598	17229520	194.347	468.376	240.259	314.739	235.902	238.261	246.417	261.202	230.536	262.811		174.57	391.036	265.013	265.013	213.494	245.518	252.072	272.238	269.543	304.584		Uhmk1
1599	17229533	12.724	30.6649	14.151	18.5378	15.3244	15.4776	14.3799	15.2427	9.50312	10.8336		23.0628	51.6608	9.76145	9.76145	8.8328	10.1577	7.18367	7.75837	9.47964	10.712		Gm7694
1600	17229537	26.3201	63.4314	24.4948	32.0882	22.5631	22.7888	24.8674	26.3595	24.7267	28.1884		42.5944	95.4114	22.7183	22.7183	23.218	26.7007	23.8303	25.7367	22.7469	25.704		Nos1ap
1601	17229556	332.64	801.662	634.435	831.11	794.631	802.578	880.732	933.576	1060.4	1208.85		402.525	901.656	874.266	874.266	897.482	1032.1	905.165	977.578	868.461	981.36		Atf6
1602	17229574	9.37051	22.5829	3.68671	4.82959	4.91754	4.96672	0.773005	0.819386	1.1156	1.27179		4.93463	11.0536	5.38917	5.38917	10.5518	12.1346	0.00820104	0.00885713	1.61349	1.82324		---
1603	17229576	14.3512	34.5863	4.84514	6.34713	6.06931	6.13001	6.34709	6.72791	6.02199	6.86507		7.7678	17.3999	16.1268	16.1268	11.2276	12.9117	5.38725	5.81823	3.5845	4.05049		---
1604	17229578	52.5555	126.659	84.2091	110.314	109.019	110.109	83.2095	88.202	69.1989	78.8867		75.0901	168.202	117.101	117.101	109.741	126.202	75.7161	81.7734	66.0228	74.6057		Dusp12
1605	17229590	105.241	253.631	48.193	63.1329	48.0806	48.5614	50.0771	53.0817	49.7673	56.7347		74.9584	167.907	48.9151	48.9151	68.5947	78.8839	54.8419	59.2292	43.7231	49.4071		Fcrlb
1606	17229596	342.812	826.176	241.95	316.954	367.307	370.98	466.249	494.224	306.872	349.834		356.846	799.334	252.646	252.646	424.908	488.645	333.042	359.685	248.524	280.832		Fcrla
1607	17229607	413.331	996.127	1038.1	1359.91	1632.67	1649	1525.04	1616.54	1270.63	1448.52		397.087	889.475	1211.2	1211.2	1526.56	1755.54	1217.22	1314.6	1108.47	1252.57		Fcgr2b
1608	17229620	262.183	631.861	25.1686	32.9709	25.6119	25.868	21.0703	22.3346	29.4341	33.5549		238.736	534.768	32.9267	32.9267	22.3639	25.7185	31.6017	34.1299	34.8858	39.421		Fcgr3
1609	17229629	186.17	448.669	227.107	297.51	251.536	254.051	236.283	250.46	251.306	286.489		228.533	511.913	321.682	321.682	235.068	270.328	215.09	232.297	204.906	231.544		Sdhc
1610	17229639	38.8678	93.6714	39.7614	52.0875	33.5639	33.8995	34.5827	36.6577	36.8953	42.0607		32.9833	73.8827	37.4633	37.4633	35.8527	41.2307	37.6763	40.6904	35.9434	40.6161		Pcp4l1
1611	17229644	55.7908	134.456	62.0672	81.308	59.9967	60.5967	60.4066	64.031	50.9727	58.1089		46.9631	105.197	73.9677	73.9677	63.688	73.2412	60.8561	65.7246	58.7717	66.412		Tomm40l
1612	17229658	2039.6	4915.44	612.777	802.738	565.256	570.909	663.394	703.198	579.268	660.366		1809.28	4052.79	577.486	577.486	439.869	505.849	535.231	578.05	608.863	688.015		Fcer1g
1613	17229665	212.908	513.108	257.872	337.812	232.103	234.424	270.841	287.092	250.693	285.79		237.133	531.178	257.86	257.86	274.162	315.286	254.873	275.263	245.104	276.967		Ndufs2
1614	17229681	125.338	302.065	122.274	160.179	148.521	150.006	151.721	160.825	157.227	179.239		132.778	297.423	107.644	107.644	101.005	116.156	149.1	161.028	161.935	182.986		Ppox
1615	17229698	213.792	515.239	207.125	271.334	207.433	209.507	208.015	220.496	186.134	212.193		191.578	429.134	239.625	239.625	140.23	161.265	222.98	240.818	230.306	260.246		Usp21
1616	17229715	135.252	325.956	169.605	222.183	129.459	130.754	132.047	139.97	124.704	142.162		101.97	228.412	134.096	134.096	158.884	182.716	115.548	124.792	119.165	134.656		Ufc1
1617	17229727	418.995	1009.78	455.957	597.304	364.708	368.355	414.5	439.37	438.865	500.306		453.928	1016.8	534.006	534.006	611.761	703.526	401.677	433.811	413.539	467.299		Rpl27-ps1
1618	17229729	106.256	256.077	123.268	161.481	139.947	141.346	151.791	160.899	156.621	178.548		93.3896	209.193	123.315	123.315	114.743	131.955	155.472	167.91	170.605	192.783		Nit1
1619	17229742	41.057	98.9475	18.5577	24.3105	33.5014	33.8364	32.5241	34.4755	33.5846	38.2865		17.7973	39.866	29.4857	29.4857	50.1951	57.7243	31.6254	34.1554	34.9028	39.4402		Klhdc9
1620	17229749	8.23074	19.8361	9.81323	12.8553	11.0821	11.1929	7.24	7.6744	10.2576	11.6937		9.76754	21.8793	8.92603	8.92603	9.80811	11.2793	8.17952	8.83388	8.90202	10.0593		---
1621	17229752	33.7304	81.2902	35.4639	46.4578	33.1256	33.4569	33.2668	35.2628	27.9326	31.8431		20.6623	46.2837	31.3683	31.3683	29.8692	34.3496	33.889	36.6001	25.7458	29.0928		B930036N10Rik
1622	17229756	12.1804	29.3549	14.665	19.2112	17.0729	17.2436	19.0739	20.2183	16.1981	18.4658		16.7502	37.5204	14.718	14.718	20.8694	23.9998	11.237	12.1359	9.23057	10.4305		Itlnb // Itln1 // Itln6
1623	17229767	359.113	865.463	248.746	325.857	307.294	310.367	356.654	378.053	348.67	397.484		388.699	870.686	317.687	317.687	299.743	344.704	365.671	394.925	354.877	401.011		Ly9
1624	17229782	848.84	2045.7	1236.19	1619.41	988.609	998.495	1097.85	1163.72	1059.07	1207.34		802.95	1798.61	1113.83	1113.83	924.379	1063.04	924.157	998.089	900.731	1017.83		Slamf7
1625	17229795	78.3231	188.759	38.9474	51.0211	55.2349	55.7872	44.6956	47.3773	44.3619	50.5726		68.844	154.211	37.7609	37.7609	41.4875	47.7106	48.5379	52.421	51.8257	58.563		Vangl2
1626	17229813	27.3387	65.8863	12.6018	16.5083	8.22983	8.31213	13.585	14.4001	9.2609	10.5574		12.835	28.7504	13.1906	13.1906	15.6755	18.0268	7.75492	8.37531	11.3792	12.8585		Nhlh1
1627	17229818	317.865	766.055	401.214	525.59	418.503	422.688	449.866	476.858	475.708	542.307		313.164	701.488	408.205	408.205	338.198	388.927	439.181	474.315	488.905	552.463		Ncstn
1628	17229839	58.7342	141.549	87.7125	114.903	148.17	149.652	137.31	145.548	121.057	138.005		70.4252	157.752	141.346	141.346	116.67	134.17	128.284	138.547	113.384	128.124		Copa
1629	17229842	158.921	382.999	87.0933	114.092	105.638	106.695	122.868	130.24	126.186	143.852		165.245	370.15	87.537	87.537	74.6783	85.88	107.69	116.306	117.15	132.38		Pea15a
1630	17229851	14.7114	35.4544	10.3239	13.5243	4.6053	4.65135	8.98145	9.52033	7.85828	8.95844		9.24917	20.7181	7.49295	7.49295	11.6382	13.3839	4.04876	4.37266	8.74361	9.88028		Casq1
1631	17229865	12.5382	30.2172	16.0643	21.0442	15.7891	15.947	13.8191	14.6483	19.4556	22.1794		9.5058	21.293	14.6257	14.6257	16.1397	18.5606	8.07287	8.7187	12.8254	14.4926		Atp1a4
1632	17229891	64.5241	155.503	56.2835	73.7313	46.057	46.5176	55.6195	58.9566	43.9402	50.0918		61.2557	137.213	43.4508	43.4508	40.0506	46.0582	48.944	52.8595	60.1561	67.9764		Atp1a2
1633	17229917	82.0824	197.819	63.9365	83.7568	62.9582	63.5877	68.5459	72.6587	50.429	57.4891		96.1333	215.339	65.1016	65.1016	60.6326	69.7275	57.291	61.8743	59.8404	67.6197		Kcnj9
1634	17229923	11.3166	27.273	14.5518	19.0629	13.0942	13.2251	15.0859	15.991	11.9123	13.58		4.54268	10.1756	9.72447	9.72447	8.28127	9.52346	8.52478	9.20677	14.2885	16.146		4933439K11Rik
1635	17229931	209.873	505.794	90.1651	118.116	30.0882	30.3891	25.0296	26.5313	29.5175	33.65		204.465	458.002	43.6863	43.6863	24.6391	28.335	35.418	38.2514	38.7645	43.8039		Slamf8
1636	17229939	16.7318	40.3235	13.585	17.7964	15.2501	15.4026	10.6028	11.239	19.2278	21.9197		13.3838	29.9796	15.6277	15.6277	13.8892	15.9726	14.3741	15.5241	14.665	16.5715		Fcrl6
1637	17229948	19.2428	46.3751	14.3027	18.7365	20.0787	20.2795	18.0312	19.1131	19.5666	22.3059		28.1673	63.0948	14.7227	14.7227	14.6655	16.8653	23.1818	25.0364	19.5405	22.0808		Dusp23
1638	17229953	26.8528	64.7152	26.3828	34.5615	21.7812	21.999	20.4564	21.6838	18.6601	21.2725		22.5932	50.6089	28.1148	28.1148	22.4921	25.866	21.0531	22.7374	25.295	28.5833		Gm2710
1639	17229956	5.97279	14.3944	3.81813	5.00175	4.09803	4.13901	5.12621	5.43379	5.12783	5.84573		3.26058	7.3037	4.13689	4.13689	6.79688	7.81641	4.15041	4.48244	5.27121	5.95646		---
1640	17229958	0.412813	0.99488	2.02946	2.65859	2.37314	2.39687	0.974105	1.03255	2.46264	2.8074		0.760053	1.70252	0.429816	0.429816	2.70072	3.10583	5.37243	5.80222	0.253642	0.286615		---
1641	17229960	8.01714	19.3213	11.9367	15.6371	9.26089	9.3535	14.266	15.1219	10.7731	12.2814		11.1338	24.9397	6.49348	6.49348	9.7891	11.2575	7.13922	7.71036	14.6476	16.5517		Apcs
1642	17229965	1.21216	2.92131	0.998897	1.30855	0.19343	0.195364	0.281798	0.298706	2.42244	2.76159		4.75126	10.6428	0.010536	0.010536	1.00886	1.16019	1.21205	1.30901	0.0020882	0.00235967		---
1643	17229967	0.772639	1.86206	2.50888	3.28663	1.49744	1.51241	2.63123	2.7891	2.69908	3.07695		4.06221	9.09935	5.53336	5.53336	1.78679	2.05481	1.54814	1.67199	2.23194	2.52209		Olfr1408
1644	17229970	0.00114432	0.00275781	1.05648	1.384	0.307679	0.310756	2.44158	2.58808	0.000429127	0.000489205		0.174711	0.391353	0.651904	0.651904	1.32284	1.52127	1.58343	1.7101	0.000493025	0.000557119		Olfr1406
1645	17229974	13.4588	32.4357	9.77375	12.8036	9.98315	10.083	29.3944	31.1581	53.6202	61.127		9.28573	20.8	6.44459	6.44459	12.1008	13.916	17.159	18.5318	62.6142	70.754		Fcer1a (α chain of the high affinity IgE receptor )
1646	17229981	22.1102	53.2857	11.3636	14.8863	5.5587	5.61428	8.85834	9.38984	8.04964	9.17659		14.7996	33.151	9.67169	9.67169	7.25291	8.34085	10.1549	10.9673	13.5573	15.3198		Mptx2
1647	17229984	9.91643	23.8986	10.9716	14.3728	10.4248	10.529	12.5008	13.2509	8.14583	9.28624		13.6074	30.4807	8.85052	8.85052	8.58892	9.87726	6.17197	6.66573	9.54438	10.7851		Darc
1648	17229988	124.364	299.716	12.2268	16.0172	11.1461	11.2576	8.37869	8.88142	9.2506	10.5457		108.291	242.571	6.46826	6.46826	10.0333	11.5382	9.08388	9.81059	13.4871	15.2404		Cadm3
1649	17230005	59.3602	143.058	325.336	426.19	349.623	353.119	350.5	371.531	364.26	415.257		75.5045	169.13	374.947	374.947	351.562	404.296	432.541	467.144	382.158	431.839		Gm4955
1650	17230014	33.2386	80.1051	212.329	278.152	202.842	204.871	137.717	145.98	174.024	198.387		21.7711	48.7673	245.58	245.58	195.03	224.285	205.734	222.192	204.295	230.854		BC094916
1651	17230023	54.1433	130.485	501.142	656.497	587.08	592.95	547.633	580.491	584.221	666.012		84.7067	189.743	598.184	598.184	535.504	615.83	767.591	828.998	608.853	688.004		Pydc4
1652	17230034	129.17	311.299	643.393	842.845	514.822	519.97	369.813	392.002	292.681	333.656		160.741	360.059	474.119	474.119	322.094	370.408	323.646	349.538	379.543	428.884		AI607873
1653	17230045	65.5393	157.95	441.899	578.887	392.002	395.922	215.674	228.615	326.505	372.215		75.7969	169.785	483.135	483.135	327.667	376.817	315.984	341.263	292.951	331.035		Ifi204
1654	17230055	114.119	275.027	189.841	248.691	217.29	219.463	220.926	234.181	231.684	264.12		138.754	310.808	179.475	179.475	201.394	231.603	189.744	204.924	174.277	196.933		Gm16340
1655	17230062	1.82228	4.39168	2.01244	2.6363	1.85957	1.87817	0.543429	0.576035	2.65814	3.03028		2.37775	5.32616	3.65152	3.65152	2.7839	3.20149	2.20527	2.38169	0.00517739	0.00585045		Gm7897
1656	17230067	451.391	1087.85	558.308	731.383	773.703	781.44	652.475	691.624	632.411	720.948		597.3	1337.95	742.871	742.871	834.119	959.237	682.241	736.82	613.837	693.635		Mndal
1657	17230078	370.203	892.189	1968.76	2579.07	1654.35	1670.89	1330.72	1410.57	1367.95	1559.46		444.163	994.926	1962.77	1962.77	1904.9	2190.64	1478.14	1596.39	1392.86	1573.93		Mnda
1658	17230087	172.864	416.603	236.236	309.469	345.381	348.835	320.581	339.816	343.011	391.033		195.189	437.224	271.081	271.081	387.913	446.101	371.202	400.898	303.488	342.942		Ifi203
1659	17230102	5.18183	12.4882	6.6864	8.75919	5.53328	5.58861	5.50241	5.83255	5.83115	6.64751		5.44017	12.186	3.93135	3.93135	2.93335	3.37335	4.01694	4.3383	3.62969	4.10155		Ifi202b
1660	17230111	759.444	1830.26	1814.6	2377.12	796.577	804.542	381.289	404.166	308.999	352.259		786.906	1762.67	1505.8	1505.8	629.439	723.855	284.25	306.99	280.263	316.697		Ifi205
1661	17230120	16.9866	40.9377	22.8194	29.8934	16.8931	17.062	22.4718	23.8201	24.2893	27.6898		24.0437	53.858	18.418	18.418	22.7768	26.1933	24.5412	26.5045	17.9057	20.2334		Olfr231
1662	17230123	1.55468	3.74678	13.1578	17.2367	9.31993	9.41313	7.98577	8.46492	15.5286	17.7026		10.7964	24.1839	7.46865	7.46865	8.93586	10.2762	16.196	17.4916	16.7902	18.9729		Olfr419
1663	17230127	33.0306	79.6038	29.804	39.0432	24.3756	24.6194	20.4308	21.6567	20.3029	23.1453		22.9899	51.4973	23.9752	23.9752	27.3212	31.4194	28.5239	30.8058	22.839	25.8081		Grem2
1664	17230131	42.3946	102.171	25.8952	33.9227	23.7447	23.9821	23.926	25.3616	22.1655	25.2686		33.6081	75.2821	21.4436	21.4436	22.8777	26.3094	19.953	21.5492	27.6239	31.215		Rgs7
1665	17230153	218.663	526.979	228.246	299.003	353.923	357.462	298.216	316.108	266.276	303.555		204.281	457.589	421.687	421.687	457.728	526.388	281.671	304.205	256.148	289.447		Fh1
1666	17230166	63.7818	153.714	81.0504	106.176	88.1221	89.0033	72.9713	77.3496	52.9358	60.3468		64.9166	145.413	74.5428	74.5428	79.2885	91.1817	80.4845	86.9232	82.3398	93.044		Opn3
1667	17230174	36.3333	87.5633	54.2657	71.0881	41.0664	41.4771	42.1748	44.7053	43.63	49.7382		31.5931	70.7685	53.9467	53.9467	41.1652	47.3399	50.9742	55.0522	49.844	56.3237		Chml
1668	17230176	18.6907	45.0445	17.3291	22.7012	15.6144	15.7705	16.4441	17.4308	16.4614	18.766		18.6659	41.8115	16.8164	16.8164	18.7343	21.5445	18.6419	20.1333	17.62	19.9106		Pld5
1669	17230191	6.79293	16.371	3.37405	4.42001	1.52036	1.53556	2.81519	2.9841	5.43842	6.1998		6.92602	15.5143	1.3637	1.3637	4.50622	5.18215	5.52529	5.96731	1.25714	1.42056		B020018G12Rik
1670	17230195	135.278	326.019	177.36	232.341	192.252	194.175	198.936	210.872	208.07	237.2		153.141	343.036	185.131	185.131	163.344	187.845	208.105	224.753	217.431	245.698		Cep170
1671	17230223	34.5143	83.1795	29.9983	39.2978	17.5982	17.7742	26.2776	27.8542	25.761	29.3675		29.8129	66.7808	28.8813	28.8813	36.8226	42.346	15.7528	17.013	29.1542	32.9442		Mir350
1672	17230225	131.31	316.458	47.6441	62.4137	37.0487	37.4192	40.1613	42.571	25.2124	28.7421		133.006	297.935	35.1179	35.1179	38.4338	44.1989	28.8663	31.1756	40.2104	45.4377		Hmga2-ps1
1673	17230227	26.3991	63.622	22.1737	29.0475	23.2143	23.4465	23.9228	25.3581	20.3394	23.1869		34.239	76.6953	21.605	21.605	20.5023	23.5777	22.9364	24.7713	17.0283	19.2419		Gm15423
1674	17230231	277.305	668.305	534.86	700.667	363.736	367.373	320.559	339.792	338.817	386.252		316.703	709.414	327.499	327.499	315.886	363.269	362.916	391.949	329.982	372.88		Akt3
1675	17230249	39.9153	96.196	67.1999	88.0319	58.9485	59.538	52.531	55.6829	49.8018	56.774		33.2039	74.3767	56.8559	56.8559	44.2931	50.937	63.9284	69.0426	58.7995	66.4435		---
1676	17230252	37.1557	89.5451	52.5507	68.8414	35.9161	36.2752	40.2835	42.7005	35.6148	40.6009		44.4977	99.6749	48.0146	48.0146	29.937	34.4275	44.9477	48.5435	40.4558	45.7151		2310043L19Rik
1677	17230256	257.677	621.001	498.732	653.339	446.801	451.269	346.553	367.346	350.286	399.326		352.497	789.593	582.017	582.017	547.411	629.523	484.251	522.992	421.938	476.79		Adss
1678	17230273	117.353	282.821	92.0255	120.553	81.3538	82.1673	87.5357	92.7879	72.8876	83.0919		135.643	303.841	75.2736	75.2736	95.9047	110.29	82.396	88.9877	82.6977	93.4484		4930527J03Rik
1679	17230276	18.454	44.4742	21.9261	28.7232	15.3258	15.4791	18.8722	20.0045	17.8345	20.3314		20.2001	45.2482	20.7814	20.7814	16.554	19.0371	23.8951	25.8067	23.7448	26.8317		B230369F24Rik
1680	17230279	180.22	434.33	408.202	534.745	369.414	373.108	321.683	340.984	337.301	384.523		246.483	552.123	321.034	321.034	385.297	443.092	309.033	333.756	260.847	294.757		Hnrnpu
1681	17230282	1204.71	2903.35	1807.07	2367.26	1746.84	1764.31	1546.74	1639.54	1573.32	1793.58		1243.77	2786.04	1923.25	1923.25	1777.15	2043.72	1571.06	1696.75	1517.07	1714.28		Hnrnpu
1682	17230301	16.7656	40.4051	11.7009	15.3282	13.2747	13.4074	10.9499	11.6069	10.9014	12.4276		4.13042	9.25213	11.7997	11.7997	9.4502	10.8677	13.2287	14.287	9.46865	10.6996		Gm16564
1683	17230304	76.8215	185.14	54.6048	71.5322	81.1961	82.008	68.0459	72.1286	66.5183	75.8309		87.2934	195.537	90.8196	90.8196	70.567	81.1521	71.5607	77.2856	62.8502	71.0208		Smyd3
1684	17230327	133.549	321.852	597.692	782.976	457.925	462.504	367.866	389.938	313.856	357.795		124.253	278.326	310.979	310.979	267.628	307.773	254.127	274.457	246.039	278.024		---
1685	17230331	26.9737	65.0066	34.3692	45.0237	28.0722	28.3529	27.933	29.6089	27.2864	31.1065		42.5606	95.3358	22.0912	22.0912	27.6738	31.8249	24.1903	26.1255	24.6206	27.8213		Tfb2m
1686	17230345	136.706	329.462	300.18	393.236	272.299	275.022	263.476	279.284	307.042	350.028		176.744	395.907	302.936	302.936	251.563	289.298	321.877	347.627	328.477	371.179		Ahctf1
1687	17230408	80.8973	194.962	25.2177	33.0352	61.8453	62.4638	78.0503	82.7333	81.983	93.4606		106.603	238.79	53.9795	53.9795	64.1858	73.8137	91.6657	98.9989	102.122	115.398		Adck3
1688	17230432	28.5387	68.7782	62.8879	82.3832	61.4129	62.027	56.4405	59.827	52.0052	59.2859		32.1254	71.9608	57.3779	57.3779	49.6219	57.0652	56.5061	61.0266	59.3345	67.0479		Psen2
1689	17230451	11.3541	27.3634	9.58394	12.555	14.6578	14.8044	22.1062	23.4326	22.5859	25.7479		11.5837	25.9475	9.81516	9.81516	8.98342	10.3309	18.5464	20.0302	17.8215	20.1383		Gm5069
1690	17230457	20.859	50.2702	23.3359	30.5701	21.4383	21.6526	20.5984	21.8343	16.9685	19.3441		17.0923	38.2867	23.7937	23.7937	22.5411	25.9222	21.2558	22.9563	22.1156	24.9906		6330403A02Rik
1691	17230463	56.9845	137.333	32.2311	42.2228	34.993	35.3429	43.8207	46.45	48.2475	55.0021		55.0313	123.27	44.1776	44.1776	64.3959	74.0553	45.7521	49.4122	41.2522	46.615		Mixl1
1692	17230467	30.3275	73.0894	12.3499	16.1784	11.4233	11.5376	14.3731	15.2355	18.9883	21.6467		34.6044	77.5138	15.0854	15.0854	12.3858	14.2437	17.5007	18.9007	12.4117	14.0252		---
1693	17230469	33.4637	80.6474	22.1071	28.9603	25.3609	25.6145	22.919	24.2942	24.8913	28.376		34.1505	76.497	23.665	23.665	26.2552	30.1935	25.2558	27.2762	30.7486	34.7459		H3f3a
1694	17230480	59.1969	142.664	30.2184	39.5861	45.3509	45.8044	29.043	30.7855	32.569	37.1287		50.8896	113.993	31.9692	31.9692	25.3837	29.1913	30.2551	32.6755	31.1254	35.1717		2210411M09Rik
1695	17230484	368.397	887.837	54.6903	71.6443	104.451	105.495	171.577	181.871	164.04	187.005		399.655	895.228	45.2625	45.2625	81.1119	93.2787	145.785	157.447	177.998	201.138		Ephx1
1696	17230499	137.396	331.125	273.522	358.314	281.119	283.93	296.419	314.204	298.849	340.687		115.256	258.174	318.255	318.255	276.651	318.149	275.794	297.857	265.364	299.862		Nvl
1697	17230525	561.118	1352.29	453.007	593.439	408.784	412.872	413.871	438.703	441.122	502.88		549.573	1231.04	356.484	356.484	314.191	361.32	393.509	424.99	387.085	437.406		Wdr26
1698	17230546	8.74122	21.0663	14.0083	18.3509	7.54186	7.61728	13.8327	14.6627	10.7226	12.2238		8.01252	17.948	10.4962	10.4962	5.43154	6.24627	12.6621	13.6751	16.1187	18.2141		Ccdc121
1699	17230550	371.034	894.191	391.407	512.743	581.241	587.054	673.191	713.582	647.275	737.894		387.847	868.778	452.155	452.155	678.841	780.668	616.579	665.905	593.208	670.325		Lbr
1700	17230566	32.5337	78.4061	25.6661	33.6227	26.3633	26.6269	29.1899	30.9413	33.6204	38.3273		54.6714	122.464	27.3238	27.3238	37.1807	42.7578	32.7772	35.3994	24.232	27.3822		---
1701	17230568	11.7148	28.2327	7.03735	9.21894	11.3489	11.4624	7.08443	7.5095	11.6552	13.287		13.9216	31.1843	9.12056	9.12056	11.59	13.3285	9.95949	10.7563	13.9288	15.7395		Gm5533
1702	17230573	5.43255	13.0924	8.73933	11.4485	9.17034	9.26204	10.6978	11.3397	8.91543	10.1636		9.65167	21.6198	8.69055	8.69055	9.51532	10.9426	13.1233	14.1731	7.27514	8.2209		Enah
1703	17230592	4.98473	12.0132	7.61156	9.97115	2.1967	2.21866	3.18559	3.37672	4.67439	5.32881		5.76018	12.9028	4.35447	4.35447	6.72478	7.73349	6.72293	7.26076	2.55149	2.88319		Vmn1r1
1704	17230595	185.868	447.941	167.892	219.939	158.125	159.707	189.038	200.381	172.302	196.425		155.52	348.364	144.978	144.978	114.733	131.943	150.06	162.064	162.394	183.505		Degs1
1705	17230602	63.1265	152.135	116.184	152.201	112.45	113.574	98.4593	104.367	107.134	122.133		62.4219	139.825	111.903	111.903	81.7508	94.0135	107.673	116.287	112.812	127.477		Fbxo28
1706	17230609	12.2987	29.64	26.1756	34.29	23.616	23.8522	13.4175	14.2226	19.1471	21.8277		22.3944	50.1635	21.9695	21.9695	15.6876	18.0408	29.6928	32.0682	22.7842	25.7462		Gm10517
1707	17230611	190.282	458.581	217.432	284.836	213.173	215.305	218.755	231.88	242.089	275.982		154.881	346.935	154.423	154.423	144.519	166.197	200.222	216.24	266.869	301.562		Capn2
1708	17230636	14.5252	35.0059	18.3242	24.0048	12.2039	12.3259	12.7115	13.4742	18.6223	21.2294		14.4281	32.3189	17.5081	17.5081	18.7163	21.5237	17.4751	18.8731	13.4221	15.1669		4922505E12Rik
1709	17230638	45.3948	109.402	49.5395	64.8967	48.5233	49.0086	59.2334	62.7875	70.1468	79.9674		63.6645	142.608	51.5333	51.5333	43.5214	50.0496	62.8943	67.9259	67.7303	76.5352		Disp1
1710	17230651	135.929	327.588	183.931	240.95	136.272	137.635	163.804	173.632	179.787	204.958		134.332	300.905	148.258	148.258	139.546	160.478	187.454	202.451	194.787	220.109		Brox
1711	17230668	209.665	505.293	193.143	253.018	190.435	192.34	219.698	232.88	289.767	330.335		207.192	464.111	161.738	161.738	174.825	201.049	212.542	229.546	235.562	266.185		Mia3
1712	17230700	9.59777	23.1306	3.64888	4.78003	3.09186	3.12278	7.95368	8.4309	4.39985	5.01583		8.89956	19.935	4.69146	4.69146	4.87741	5.60902	2.9058	3.13826	5.06244	5.72055		Gm8214
1713	17230702	51.1371	123.24	21.2676	27.8605	21.3367	21.55	19.8735	21.0659	22.3119	25.4356		48.4488	108.525	18.9257	18.9257	24.7576	28.4712	22.9407	24.7759	21.03	23.7639		1700056E22Rik
1714	17230706	26.8427	64.691	31.1147	40.7603	37.887	38.2659	32.1613	34.091	29.7844	33.9542		42.0193	94.1233	21.814	21.814	23.5113	27.038	29.4885	31.8476	31.8512	35.9918		1700112H15Rik
1715	17230713	2.07742	5.00658	0.00357789	0.00468704	0.359771	0.363369	2.14968	2.27866	0.974129	1.11051		0.00201808	0.00452051	0.168486	0.168486	0.862476	0.991848	1.71152	1.84844	0.0014476	0.00163578		---
1716	17230715	207.897	501.031	147.999	193.878	130.926	132.236	147.864	156.736	125.789	143.399		258.586	579.233	137.108	137.108	111.166	127.841	143.024	154.466	143.519	162.177		Hlx
1717	17230725	11.9007	28.6808	12.4089	16.2556	10.4538	10.5583	12.4041	13.1484	10.0625	11.4712		7.51958	16.8439	12.3337	12.3337	16.065	18.4748	13.028	14.0702	12.8948	14.5711		Marc1 //
1718	17230735	147.217	354.793	68.9988	90.3885	70.0464	70.7469	91.195	96.6668	69.5623	79.301		106.471	238.495	63.5853	63.5853	85.6363	98.4818	68.2586	73.7193	71.6564	80.9718		Marc2 //
1719	17230750	37.234	89.7339	20.6164	27.0075	17.7544	17.932	22.2325	23.5664	24.3792	27.7923		28.1038	62.9526	23.1711	23.1711	19.819	22.7918	13.8961	15.0078	28.3771	32.0661		Mir1981
1720	17230752	10.7616	25.9355	9.19579	12.0465	8.94339	9.03283	8.21596	8.70892	9.82399	11.1993		10.3727	23.2348	4.64576	4.64576	8.53927	9.82016	6.10276	6.59098	13.6558	15.4311		---
1721	17230754	18.9291	45.6192	29.5979	38.7733	28.1009	28.3819	31.602	33.4981	24.3227	27.7279		31.6102	70.8069	26.7197	26.7197	27.204	31.2847	23.5594	25.4441	30.9722	34.9986		C130074G19Rik
1722	17230760	29.4855	71.0601	24.0598	31.5183	25.8821	26.141	25.7721	27.3185	22.5984	25.7621		26.5261	59.4185	23.7065	23.7065	24.3529	28.0059	22.2886	24.0717	19.9621	22.5571		Mark1
1723	17230780	84.6794	204.077	136.335	178.598	157.869	159.447	136.451	144.638	135.839	154.856		87.9047	196.906	181.561	181.561	162.16	186.484	143.393	154.864	145.871	164.835		Iars2
1724	17230812	35.2259	84.8945	15.1617	19.8618	13.707	13.8441	16.8165	17.8255	14.9826	17.0802		24.3495	54.5428	13.1063	13.1063	13.1489	15.1212	16.4666	17.7839	16.3649	18.4924		4930532G15Rik
1725	17230816	25.2563	60.8678	26.9136	35.2568	24.7514	24.9989	17.7408	18.8053	31.9913	36.4701		28.176	63.1143	36.9279	36.9279	35.9311	41.3208	26.2272	28.3254	23.2203	26.239		9630028B13Rik
1726	17230819	13.5278	32.602	17.9721	23.5435	12.9547	13.0842	11.088	11.7532	14.8331	16.9098		7.12366	15.957	13.3886	13.3886	11.1508	12.8234	10.4855	11.3244	12.4357	14.0524		Gm2061
1727	17230823	63.8822	153.956	42.2626	55.364	38.4513	38.8359	39.205	41.5573	38.6663	44.0795		65.7489	147.278	37.4742	37.4742	39.2998	45.1948	38.8996	42.0116	39.0357	44.1104		Lyplal1
1728	17230830	9.25205	22.2974	11.0232	14.4404	12.3488	12.4723	16.524	17.5154	11.815	13.4691		7.21584	16.1635	11.146	11.146	9.6356	11.0809	12.5394	13.5426	16.6262	18.7876		Tgfb2
1729	17230842	40.9198	98.6167	123.806	162.187	91.8976	92.8165	57.1933	60.6249	48.7592	55.5855		39.2284	87.8717	143.804	143.804	90.5308	104.11	48.22	52.0776	42.4854	48.0085		Rrp15
1730	17230851	6.55406	15.7953	10.6764	13.9861	8.25821	8.34079	8.45491	8.96221	5.9698	6.80557		4.498	10.0755	5.54647	5.54647	8.25093	9.48857	8.93661	9.65154	10.1908	11.5156		Spata17
1731	17230869	8.15958	19.6646	13.5539	17.7556	17.7017	17.8787	10.7079	11.3504	11.6919	13.3287		10.9786	24.5921	7.86516	7.86516	12.3701	14.2256	12.8612	13.8901	15.7182	17.7616		Gm15509
1732	17230873	7.63683	18.4048	26.8341	35.1527	24.1146	24.3557	18.3241	19.4235	26.5892	30.3117		9.67274	21.6669	30.5959	30.5959	26.1628	30.0872	18.934	20.4487	17.103	19.3263		9330162B11Rik
1733	17230877	35.3455	85.1826	29.331	38.4235	20.796	21.004	17.4707	18.519	19.8412	22.619		28.7301	64.3554	19.3348	19.3348	21.9603	25.2543	19.6611	21.234	23.6908	26.7706		---
1734	17230879	126.674	305.285	109.894	143.96	106.162	107.224	129.779	137.566	122.494	139.644		136.537	305.842	112.288	112.288	94.0622	108.172	139.03	150.153	150.07	169.58		Kctd3
1735	17230902	1.4121	3.40317	9.14664	11.9821	6.30121	6.36422	4.1052	4.35152	7.86736	8.96879		3.4824	7.80058	4.7055	4.7055	12.3124	14.1592	4.30986	4.65465	10.9363	12.358		Kcnk2
1736	17230916	131.437	316.763	271.921	356.216	180.009	181.809	148.481	157.39	132.1	150.594		122.237	273.812	218.997	218.997	227.554	261.687	143.832	155.338	139.733	157.899		Pdcd5
1737	17230918	34.6958	83.6168	30.4914	39.9438	97.1989	98.1709	139.052	147.395	152.695	174.072		41.4678	92.8878	51.0204	51.0204	112.361	129.215	134.839	145.626	140.593	158.87		Cenpf
1738	17230942	24.5913	59.2649	34.2238	44.8332	31.5027	31.8177	31.1391	33.0075	27.9184	31.827		36.1838	81.0518	41.7055	41.7055	39.195	45.0742	29.5891	31.9562	36.7199	41.4935		---
1739	17230945	46.7523	112.673	104.596	137.02	83.1233	83.9546	59.9726	63.5709	48.316	55.0803		49.6663	111.252	113.618	113.618	71.1102	81.7768	47.177	50.9511	47.4314	53.5975		Smyd2
1740	17230960	3.35738	8.09129	6.49235	8.50498	19.4119	19.606	18.158	19.2475	14.9032	16.9896		2.34319	5.24875	12.65	12.65	19.0945	21.9587	21.9132	23.6663	17.1907	19.4255		Prox1
1741	17230968	1.63012	3.9286	2.61702	3.42829	1.48127	1.49608	0.379607	0.402383	1.02159	1.16461		1.52244	3.41027	3.22657	3.22657	1.62503	1.86879	2.26361	2.4447	2.90058	3.27766		---
1742	17230970	37.8326	91.1766	37.9009	49.6502	28.2461	28.5285	29.6619	31.4416	26.5002	30.2102		43.7069	97.9035	32.3638	32.3638	24.6838	28.3864	28.0634	30.3085	25.6635	28.9998		Rps6kc1
1743	17230991	12.9782	31.2774	23.3448	30.5817	24.2759	24.5187	24.9152	26.4102	19.296	21.9975		14.3597	32.1656	21.9356	21.9356	20.3362	23.3866	21.0881	22.7751	27.0682	30.5871		Vash2
1744	17231003	181.567	437.576	288.256	377.615	244.421	246.865	223.769	237.195	251.506	286.717		226.631	507.653	243.724	243.724	204.954	235.697	223.148	241	211.571	239.075		Mfsd7b
1745	17231015	33.2945	80.2397	17.2501	22.5977	24.0239	24.2642	24.1027	25.5489	32.804	37.3966		39.0795	87.538	25.8717	25.8717	24.6273	28.3214	32.2044	34.7807	29.1822	32.9758		Tatdn3
1746	17231029	32.0325	77.1984	18.7601	24.5758	20.0245	20.2248	25.1458	26.6546	22.0897	25.1822		27.1204	60.7497	18.678	18.678	27.2762	31.3676	18.348	19.8159	17.9288	20.2595		Fam71a
1747	17231033	1775.35	4278.59	289.086	378.702	212.005	214.125	274.098	290.544	314.178	358.163		1724.08	3861.95	255.644	255.644	225.025	258.779	366.398	395.709	360.945	407.868		Atf3
1748	17231040	59.6868	143.845	52.1907	68.3698	55.2959	55.8488	49.26	52.2156	47.4698	54.1156		45.9767	102.988	52.6512	52.6512	48.1608	55.3849	59.6152	64.3844	60.5763	68.4512		Nenf
1749	17231047	594.043	1431.64	679.724	890.438	586.452	592.317	675.142	715.651	758.109	864.245		569.157	1274.91	526.757	526.757	643.609	740.15	620.767	670.428	619.078	699.559		Ppp2r5a
1750	17231063	17.7531	42.7849	16.095	21.0845	11.6822	11.7991	13.0273	13.8089	15.0433	17.1494		18.4666	41.3653	12.414	12.414	13.0828	15.0452	9.62303	10.3929	10.8709	12.2841		Gm20201
1751	17231066	32.3968	78.0764	135.444	177.431	293.5	296.434	299.237	317.192	233.401	266.078		48.4973	108.634	250.25	250.25	337.122	387.69	315.062	340.267	215.267	243.252		Dtl
1752	17231086	3.1476	7.58571	11.1687	14.631	8.23803	8.32041	6.0557	6.41904	7.85604	8.95589		9.20952	20.6293	8.35202	8.35202	6.5229	7.50134	11.1988	12.0947	11.0521	12.4889		---
1753	17231088	5.81904	14.0239	1.38858	1.81903	2.93928	2.96867	3.4929	3.70247	2.33968	2.66723		1.38186	3.09538	2.5101	2.5101	1.97237	2.26822	0.437559	0.472564	3.49644	3.95097		---
1754	17231090	14.8416	35.7684	24.1406	31.6242	27.6491	27.9256	25.8326	27.3825	37.1003	42.2943		19.5034	43.6876	21.2821	21.2821	27.5263	31.6553	20.7207	22.3784	26.5791	30.0344		1700034H15Rik
1755	17231100	141.475	340.954	162.392	212.734	166.234	167.896	209.464	222.032	175.427	199.987		147.146	329.607	181.773	181.773	184.713	212.42	205.585	222.032	181.14	204.688		Traf5
1756	17231114	22.1272	53.3265	13.674	17.9129	12.1606	12.2822	16.2402	17.2146	19.4459	22.1683		28.8172	64.5505	22.495	22.495	10.6589	12.2577	15.9453	17.2209	19.1143	21.5992		Traf5 // Mir3473c
1757	17231116	208.992	503.67	225.405	295.28	306.942	310.012	297.896	315.77	270.529	308.403		233.138	522.229	248.017	248.017	295.63	339.974	256.147	276.639	246.474	278.515		---
1758	17231118	65.855	158.71	51.8934	67.9803	51.8729	52.3916	57.6	61.056	79.6561	90.808		43.6842	97.8525	47.9692	47.9692	42.2186	48.5513	78.8317	85.1383	83.9549	94.869		Rcor3
1759	17231135	26.4602	63.7691	27.9041	36.5543	27.8283	28.1066	30.33	32.1498	28.493	32.482		36.5747	81.9274	31.1001	31.1001	32.8518	37.7796	33.7183	36.4158	24.8346	28.0631		Hhat
1760	17231159	12.3241	29.7012	11.4093	14.9462	10.8061	10.9141	15.3556	16.2769	17.7969	20.2884		17.7842	39.8365	13.2879	13.2879	15.9642	18.3589	14.1125	15.2415	15.9004	17.9674		A730013G03Rik
1761	17231163	18.1167	43.6614	27.6407	36.2094	23.3002	23.5332	22.3932	23.7368	23.3528	26.6222		31.5515	70.6754	25.9425	25.9425	29.1113	33.478	28.7997	31.1037	27.8922	31.5182		Sertad4
1762	17231174	44.4967	107.237	44.8219	58.7167	23.9056	24.1446	38.5298	40.8415	31.114	35.47		48.2884	108.166	26.7718	26.7718	40.4252	46.489	31.9457	34.5014	32.4055	36.6182		Syt14
1763	17231186	6.76744	16.3095	9.05796	11.8659	6.8819	6.95071	5.2132	5.526	5.89924	6.72513		10.7372	24.0514	7.71821	7.71821	8.04332	9.24982	7.22863	7.80692	2.95218	3.33596		---
1764	17231188	50.6334	122.026	159.528	208.981	118.777	119.965	100.276	106.292	97.8255	111.521		36.4649	81.6814	156.091	156.091	99.2873	114.18	102.287	110.47	90.0541	101.761		Diexf
1765	17231203	168.747	406.681	126.359	165.53	199.33	201.323	261.176	276.846	262.618	299.385		169.192	378.991	162.276	162.276	208.921	240.259	255.311	275.736	243.223	274.842		Traf3ip3
1766	17231229	42.5078	102.444	22.522	29.5038	33.2687	33.6014	54.4294	57.6952	122.754	139.94		45.6187	102.186	26.5	26.5	31.9049	36.6906	50.916	54.9893	46.9924	53.1014		Hsd11b1
1767	17231248	35.4849	85.5185	23.2175	30.4149	24.8941	25.1431	22.5752	23.9297	18.2092	20.7585		41.7747	93.5754	22.6351	22.6351	25.2396	29.0256	18.2359	19.6948	23.1053	26.109		G0s2
1768	17231252	29.7446	71.6845	30.2674	39.6503	27.2999	27.5729	29.1703	30.9206	33.1641	37.8071		37.7395	84.5365	26.8944	26.8944	22.4759	25.8473	32.4468	35.0425	30.3537	34.2997		Camk1g
1769	17231272	2.87566	6.93035	4.15229	5.4395	2.59129	2.6172	2.96092	3.13858	1.76935	2.01706		1.34986	3.02368	5.15312	5.15312	3.51013	4.03664	2.60095	2.80903	1.03852	1.17353		Mir205 // mmu-mir-205 // 4631405K08Rik
1770	17231277	3.05019	7.35095	4.30282	5.6367	4.68177	4.72858	4.13722	4.38545	2.03949	2.32502		5.90629	13.2301	3.7419	3.7419	3.10845	3.57471	2.81724	3.04262	4.5562	5.1485		4930503O07Rik
1771	17231281	13.8203	33.307	7.41406	9.71242	6.49455	6.55949	7.79745	8.26529	6.82617	7.78183		6.32573	14.1696	6.98157	6.98157	9.2974	10.692	5.07068	5.47633	5.738	6.48394		Gm16897
1772	17231287	11.148	26.8667	15.7603	20.646	18.8974	19.0864	17.6895	18.7509	23.1519	26.3931		25.4298	56.9628	13.5528	13.5528	17.8121	20.4839	32.0066	34.5671	30.4361	34.3927		Cd46
1773	17231301	184.791	445.347	180.288	236.177	191.79	193.708	221.192	234.463	316.671	361.004		194.367	435.381	248.55	248.55	264.963	304.707	278.58	300.867	283.142	319.95		Cr1l
1774	17231314	732.048	1764.24	52.0932	68.2421	203.997	206.037	182.847	193.818	143.793	163.924		690.326	1546.33	90.4369	90.4369	153.393	176.401	127.207	137.383	93.201	105.317		Cr2
1775	17231341	5.49076	13.2327	18.0783	23.6826	18.4267	18.611	18.0867	19.1719	14.0785	16.0494		8.36872	18.7459	21.8371	21.8371	16.7795	19.2964	22.0014	23.7615	19.2858	21.793		9230019H11Rik
1776	17231349	15.443	37.2178	8.60912	11.2779	9.69185	9.78876	9.30358	9.86179	6.95826	7.93241		6.39102	14.3159	6.21287	6.21287	4.59156	5.2803	8.47417	9.15211	10.4518	11.8105		Ppp1r14c
1777	17231356	3.89485	9.38658	6.2955	8.24711	10.0144	10.1145	0.0543314	0.0575912	3.03222	3.45673		0.00176243	0.00394785	8.85943	8.85943	2.76877	3.18409	3.46799	3.74543	7.05011	7.96662		---
1778	17231358	41.1627	99.202	31.0129	40.6268	18.8938	19.0828	26.0586	27.6221	27.0999	30.8939		40.1448	89.9244	28.2153	28.2153	24.4465	28.1135	22.9336	24.7683	25.9861	29.3643		Iyd
1779	17231366	95.116	229.229	127.105	166.508	115.631	116.787	129.856	137.647	123.171	140.415		110.667	247.893	121.242	121.242	103.851	119.428	127.862	138.091	119.338	134.853		Plekhg1
1780	17231387	114.932	276.986	384.973	504.314	348.962	352.452	291.527	309.018	242.15	276.051		110.074	246.566	438.559	438.559	336.575	387.061	298.581	322.467	238.335	269.319		Mthfd1l
1781	17231419	94.8193	228.515	53.9915	70.7288	51.269	51.7817	54.1694	57.4196	55.0263	62.7299		71.7921	160.814	60.6841	60.6841	54.213	62.3449	50.0866	54.0935	49.4755	55.9073		---
1782	17231421	2.90549	7.00223	7.71764	10.1101	4.13073	4.17203	4.0495	4.29247	5.08662	5.79875		11.8319	26.5034	6.37758	6.37758	4.6245	5.31817	4.97825	5.37651	7.51904	8.49652		---
1783	17231423	35.0097	84.3733	27.7375	36.3361	28.7275	29.0148	37.9631	40.2409	40.9095	46.6368		37.3309	83.6211	29.3073	29.3073	34.9791	40.226	42.5638	45.9689	41.7095	47.1317		Akap12
1784	17231428	25.1481	60.6069	43.4693	56.9447	43.7666	44.2042	50.6718	53.7121	46.3523	52.8417		26.3123	58.9396	30.3635	30.3635	32.4964	37.3709	38.3548	41.4232	34.4813	38.9639		Gm16153
1785	17231431	18.586	44.7922	24.9179	32.6425	41.8296	42.2479	44.3393	46.9996	45.3859	51.7399		21.9798	49.2347	33.1608	33.1608	44.7672	51.4823	35.8042	38.6685	34.1582	38.5987		1700052N19Rik
1786	17231443	21.804	52.5476	18.1976	23.8389	14.4215	14.5657	19.3423	20.5028	21.8666	24.9279		22.1823	49.6884	18.5432	18.5432	20.5905	23.6791	20.2995	21.9235	18.4559	20.8552		Ccdc170
1787	17231459	57.9981	139.775	22.9029	30.0028	17.7661	17.9438	17.0712	18.0955	14.475	16.5015		40.3286	90.336	14.2222	14.2222	13.5046	15.5303	19.1176	20.6471	23.9468	27.0599		---
1788	17231461	28.299	68.2005	23.0039	30.1351	23.3163	23.5494	22.5547	23.908	22.9936	26.2127		26.5889	59.5591	21.4644	21.4644	17.5523	20.1852	24.8973	26.8891	25.1929	28.468		Esr1
1789	17231473	17.5252	42.2358	25.9803	34.0342	38.2538	38.6363	30.3832	32.2062	30.3755	34.628		24.8549	55.6749	40.9914	40.9914	43.3028	49.7983	26.3118	28.4168	27.5449	31.1258		Gm10097
1790	17231475	4.18739	10.0916	5.65747	7.41129	8.49447	8.57942	6.87144	7.28373	12.8099	14.6032		8.12016	18.1892	6.5183	6.5183	6.93056	7.97015	4.8243	5.21024	2.85526	3.22644		---
1791	17231477	16.1848	39.0055	17.4526	22.8629	13.8392	13.9776	14.9145	15.8093	10.3691	11.8207		15.6824	35.1286	12.4268	12.4268	13.8235	15.8971	12.5114	13.5123	11.5675	13.0712		Myct1
1792	17231482	25.7117	61.9652	17.9795	23.5532	14.6141	14.7603	16.9568	17.9742	16.0852	18.3371		23.8274	53.3733	17.8875	17.8875	17.8286	20.5028	17.8228	19.2486	18.1191	20.4745		Vip
1793	17231491	1.69633	4.08816	2.91067	3.81297	6.64162	6.70803	4.2056	4.45794	4.92484	5.61431		0.90987	2.03811	4.31524	4.31524	5.07125	5.83194	1.2714	1.37312	6.00655	6.7874		Gm3213
1794	17231495	21.6472	52.1697	18.8285	24.6654	13.0219	13.1521	16.6505	17.6496	12.384	14.1178		23.812	53.339	12.8206	12.8206	14.9388	17.1796	16.0253	17.3073	15.5999	17.6279		Oprm1
1795	17231522	29.2716	70.5445	67.0831	87.8788	47.3864	47.8602	41.4044	43.8886	43.774	49.9024		32.0217	71.7287	59.8484	59.8484	39.2749	45.1661	42.6453	46.0569	56.3233	63.6454		Lrp11
1796	17231532	44.9611	108.356	51.9341	68.0337	54.5926	55.1385	66.2806	70.2574	61.1698	69.7336		48.0934	107.729	46.8356	46.8356	52.4116	60.2733	64.992	70.1914	69.2331	78.2334		A630066F11Rik
1797	17231534	18.8162	45.3469	99.3605	130.162	119.601	120.797	91.3968	96.8806	94.7647	108.032		27.5399	61.6894	157.546	157.546	131.639	151.385	96.5758	104.302	87.7629	99.172		Nup43
1798	17231545	90.2961	217.614	182.789	239.453	139.808	141.206	136.193	144.365	144.486	164.714		106.757	239.136	176.936	176.936	119.976	137.972	138.755	149.855	142.631	161.173		Lats1
1799	17231558	142.448	343.299	224.487	294.078	162.705	164.332	204.736	217.02	263.666	300.579		130.13	291.491	172.956	172.956	171.556	197.29	248.28	268.143	273.963	309.579		Katna1
1800	17231571	13.247	31.9253	12.7709	16.7299	14.0107	14.1508	17.3989	18.4428	13.4645	15.3496		17.346	38.855	14.1776	14.1776	13.7678	15.833	14.2851	15.4279	18.3535	20.7395		B430219N15Rik
1801	17231574	254.01	612.164	301.809	395.37	291.557	294.473	326.217	345.79	375.979	428.616		258.433	578.889	381.457	381.457	344.669	396.369	374.349	404.297	368.377	416.266		Ppil4
1802	17231591	213.229	513.883	363.931	476.75	347.692	351.169	429.063	454.806	395.644	451.034		195.749	438.477	310.389	310.389	344.492	396.166	401.217	433.315	381.599	431.206		Zc3h12d
1803	17231600	27.9156	67.2765	325.295	426.137	172.463	174.188	160.257	169.873	171.65	195.681		44.3594	99.365	121.676	121.676	177.652	204.3	142.72	154.138	110.587	124.963		Mir5104
1804	17231602	0.0101562	0.0244765	0.412382	0.540221	5.07586	5.12662	1.61506	1.71196	3.28635	3.74644		3.20707	7.18383	2.26328	2.26328	1.64495	1.89169	1.22325	1.32111	2.10412	2.37765		---
1805	17231604	20.3035	48.9314	15.7156	20.5874	8.79691	8.88488	12.0249	12.7464	14.445	16.4673		24.7549	55.451	19.1765	19.1765	14.877	17.1085	13.7521	14.8522	13.9169	15.7261		Sash1
1806	17231607	6.04359	14.565	6.15383	8.06152	7.26278	7.33541	4.11698	4.364	8.08727	9.21949		8.1323	18.2163	7.87566	7.87566	7.46032	8.57937	4.65595	5.02843	7.27823	8.2244		Gm6150
1807	17231611	47.0991	113.509	50.5409	66.2085	54.5051	55.0501	38.0977	40.3836	26.3366	30.0238		80.2263	179.707	53.637	53.637	41.8077	48.0788	59.1236	63.8535	52.5554	59.3876		---
1808	17231613	21.9229	52.8341	13.2636	17.3753	14.7607	14.9084	16.023	16.9844	14.272	16.2701		19.3328	43.3054	16.3142	16.3142	19.1637	22.0383	15.6289	16.8793	16.5713	18.7256		Gm5177
1809	17231617	1.32991	3.20509	6.3146	8.27213	10.1611	10.2628	8.85309	9.38427	5.15491	5.8766		1.06248	2.37997	5.94168	5.94168	4.65763	5.35627	3.60462	3.89299	6.08826	6.87974		---
1810	17231619	0.0017147	0.00413242	2.52494	3.30767	2.48952	2.51442	1.67307	1.77346	3.16388	3.60682		3.1326	7.01702	0.605737	0.605737	6.58573	7.57358	3.94741	4.26321	0.0035758	0.00404065		Gm10944
1811	17231621	6.87847	16.5771	7.99232	10.4699	6.16741	6.22909	4.22724	4.48087	6.58908	7.51155		7.74718	17.3537	6.91819	6.91819	5.75629	6.61974	6.20707	6.70363	6.44483	7.28266		4930567K20Rik
1812	17231625	67.6847	163.12	125.547	164.467	104.446	105.491	106.412	112.797	113.745	129.669		69.7893	156.328	119.017	119.017	92.3774	106.234	103.809	112.114	103.811	117.306		Shprh
1813	17231662	33.4997	80.7343	54.3515	71.2004	40.5611	40.9668	41.8717	44.384	47.0183	53.6008		70.0939	157.01	27.8522	27.8522	22.8965	26.331	41.5766	44.9028	37.8266	42.744		Fbxo30
1814	17231669	15.9222	38.3725	11.9913	15.7086	11.7516	11.8692	8.52059	9.03182	11.369	12.9607		20.3386	45.5585	12.2691	12.2691	13.6878	15.7409	7.89436	8.52591	10.8004	12.2044		Epm2a
1815	17231676	37.3229	89.9483	109.937	144.017	79.9897	80.7896	72.626	76.9835	64.0561	73.0239		47.2765	105.899	155.188	155.188	117.921	135.609	56.0642	60.5493	50.5635	57.1367		Timm8a1
1816	17231680	13.23	31.8843	15.0076	19.66	7.69339	7.77032	5.70751	6.04996	7.24652	8.26103		25.1527	56.3419	15.1289	15.1289	10.4395	12.0054	12.4715	13.4692	12.3759	13.9848		---
1817	17231682	5.04588	12.1606	54.4208	71.2913	97.75	98.7275	30.4023	32.2265	27.057	30.8449		20.8027	46.5981	42.1191	42.1191	11.0963	12.7607	32.633	35.2437	46.8099	52.8952		---
1818	17231684	0.0020072	0.00483735	0.819105	1.07303	0.546198	0.551659	4.8881	5.18139	1.1602	1.32263		0.0184374	0.0412998	3.19368	3.19368	1.00522	1.15601	0.371989	0.401748	0.0471519	0.0532816		---
1819	17231686	2.3698	5.71122	1.87755	2.45959	1.75811	1.77569	1.28716	1.36439	1.71791	1.95842		0.677226	1.51699	2.19003	2.19003	1.37488	1.58111	1.61237	1.74136	2.77454	3.13523		---
1820	17231688	5.36057	12.919	8.55402	11.2058	5.47476	5.52951	5.44937	5.77633	3.90449	4.45112		4.5079	10.0977	2.63598	2.63598	6.43099	7.39564	5.29008	5.71328	4.2546	4.8077		---
1821	17231690	199.931	481.833	279.422	366.043	274.215	276.957	247.752	262.617	183.638	209.348		182.488	408.773	300.044	300.044	252.202	290.032	204.654	221.026	216.152	244.251		Sf3b5
1822	17231694	20.0771	48.3859	42.9181	56.2227	35.9509	36.3104	32.4195	34.3647	46.5764	53.0971		24.7467	55.4327	37.502	37.502	38.4811	44.2532	48.4497	52.3257	44.396	50.1675		Plagl1
1823	17231717	146.601	353.307	67.9146	88.9682	118.856	120.044	168.447	178.554	145.264	165.601		130.666	292.693	103.151	103.151	125.95	144.843	143.385	154.855	161.372	182.35		Fuca2
1824	17231733	37.6482	90.7323	51.2949	67.1963	65.8537	66.5122	72.1326	76.4605	69.551	79.2881		47.056	105.405	78.6656	78.6656	62.8244	72.2481	84.647	91.4188	86.4899	97.7336		Adat2
1825	17231742	128.004	308.49	129.135	169.167	168.426	170.11	206.15	218.519	241.135	274.893		155.301	347.875	148.971	148.971	172.253	198.091	227.173	245.347	229.175	258.968		Hivep2
1826	17231754	36.2733	87.4187	27.8439	36.4755	22.004	22.224	26.3317	27.9116	29.0163	33.0786		64.4761	144.426	29.7194	29.7194	93.1389	107.11	28.241	30.5002	23.2625	26.2867		Hivep2
1827	17231757	5.91183	14.2475	9.66167	12.6568	5.52375	5.57899	12.7326	13.4965	11.3977	12.9934		4.18289	9.36966	6.31058	6.31058	6.61423	7.60636	5.04766	5.45148	6.73133	7.6064		---
1828	17231759	270.173	651.116	325.49	426.391	386.337	390.201	297.689	315.551	377.5	430.351		295.294	661.458	399.196	399.196	516.84	594.366	358.851	387.559	299.141	338.03		Gm10335
1829	17231761	16.7217	40.2993	27.183	35.6098	25.6781	25.9349	22.1129	23.4397	22.2721	25.3902		23.3739	52.3576	27.188	27.188	23.2316	26.7164	25.2835	27.3062	21.2956	24.064		Gm16234
1830	17231767	7.39109	17.8125	6.84857	8.97162	8.92462	9.01386	5.30374	5.62197	5.74482	6.5491		14.0802	31.5397	10.1073	10.1073	14.1892	16.3176	10.0371	10.8401	6.69879	7.56963		1700016L04Rik
1831	17231774	7.56933	18.2421	10.414	13.6424	6.7248	6.79205	8.17719	8.66782	8.45321	9.63665		12.2437	27.4258	8.85832	8.85832	8.92922	10.2686	6.19428	6.68983	9.55995	10.8027		Nmbr
1832	17231780	1.07983	2.6024	1.31259	1.71949	0.779485	0.78728	3.66329	3.88309	1.72988	1.97206		0.268403	0.601222	1.74693	1.74693	0.454386	0.522544	1.52839	1.65066	0.587078	0.663398		---
1833	17231782	12.4727	30.0593	6.23728	8.17084	3.23221	3.26454	6.9886	7.40792	4.01301	4.57483		5.52937	12.3858	5.19567	5.19567	4.7954	5.51471	6.68001	7.21442	8.23241	9.30262		---
1834	17231784	418.538	1008.68	485.748	636.33	420.335	424.538	411.369	436.051	361.244	411.819		316.81	709.654	398.055	398.055	311.824	358.598	353.996	382.315	423.555	478.617		Cited2
1835	17231789	23.0652	55.5871	34.1861	44.7838	26.5538	26.8193	27.8273	29.4969	28.0062	31.9271		21.6005	48.3852	26.6931	26.6931	23.1359	26.6063	22.5087	24.3094	24.8528	28.0837		Txlnb
1836	17231801	201.114	484.684	271.828	356.095	262.428	265.052	298.454	316.361	322.629	367.797		179.996	403.191	240.105	240.105	216.755	249.268	320.412	346.045	307.387	347.347		Reps1
1837	17231823	24.8344	59.8508	29.9022	39.1719	29.8828	30.1816	32.1313	34.0592	43.2052	49.2539		33.3895	74.7926	25.5129	25.5129	40.4285	46.4928	38.9693	42.0868	29.848	33.7282		Gm10827
1838	17231826	20.369	49.0893	17.1891	22.5177	15.6126	15.7688	15.1203	16.0275	17.6078	20.0729		20.228	45.3108	11.2406	11.2406	14.8057	17.0266	16.6394	17.9706	17.1563	19.3866		Nhsl1
1839	17231844	16.1154	38.8381	36.7936	48.1997	20.9506	21.1601	14.6275	15.5052	13.3059	15.1688		14.6161	32.7401	23.3912	23.3912	13.183	15.1605	13.9328	15.0474	16.8498	19.0403		Perp
1840	17231850	17.5852	42.3804	11.2523	14.7404	13.4806	13.6154	13.1829	13.9738	11.221	12.7919		12.9657	29.0433	10.8429	10.8429	16.4596	18.9286	16.6553	17.9877	15.9016	17.9688		Gm20139
1841	17231855	21.1211	50.9018	15.1527	19.85	16.4784	16.6432	14.1186	14.9657	17.5655	20.0247		21.2504	47.6008	14.7224	14.7224	13.7366	15.7971	12.5766	13.5827	14.8579	16.7894		Olig3
1842	17231859	937.476	2259.32	347.462	455.175	293.384	296.318	360.379	382.002	387.976	442.293		892.78	1999.83	347.911	347.911	336.784	387.302	381.511	412.032	409.379	462.598		Ifngr1
1843	17231869	6.86495	16.5445	8.37114	10.9662	6.80427	6.87232	8.59723	9.11307	4.57649	5.2172		9.44603	21.1591	5.08081	5.08081	10.2114	11.7431	5.13782	5.54885	3.71846	4.20186		Il22ra2
1844	17231877	5.12109	12.3418	8.93001	11.6983	9.65742	9.75399	8.44274	8.9493	7.01099	7.99253		8.48589	19.0084	6.07498	6.07498	10.8644	12.494	9.14348	9.87495	8.13463	9.19214		9230106D20Rik
1845	17231881	11.4043	27.4843	10.8145	14.167	9.17992	9.27172	9.54576	10.1185	9.74095	11.1047		6.89943	15.4547	7.83765	7.83765	4.66292	5.36236	11.3737	12.2836	8.34125	9.42561		Il20ra
1846	17231891	200.92	484.217	171.351	224.469	217.917	220.096	303.45	321.657	331.591	378.014		225.936	506.097	162.806	162.806	240.971	277.116	366.78	396.122	361.168	408.12		Map3k5
1847	17231925	49.4606	119.2	39.3195	51.5086	32.9713	33.301	31.334	33.214	30.3831	34.6367		33.709	75.5082	36.3798	36.3798	31.9516	36.7444	32.3724	34.9622	40.254	45.487		Map7
1848	17231944	0.0033966	0.00818582	9.99545	13.094	6.20864	6.27072	5.34168	5.66218	6.86409	7.82506		8.33128	18.6621	8.03791	8.03791	9.765	11.2298	9.497	10.2568	5.93949	6.71162		Gm6251
1849	17231946	415.965	1002.48	665.154	871.352	666.45	673.114	555.213	588.526	548.474	625.26		459.096	1028.37	750.981	750.981	650.354	747.907	543.708	587.205	500.827	565.935		Bclaf1
1850	17231963	9.78854	23.5904	36.0925	47.2812	79.9194	80.7186	87.385	92.6281	80.7319	92.0344		16.1211	36.1112	51.8719	51.8719	85.3748	98.181	86.8279	93.7742	85.6936	96.8338		Mtfr2
1851	17231973	24.0086	57.8607	41.0586	53.7868	42.7499	43.1774	54.3329	57.5929	67.2044	76.613		21.0906	47.2429	51.2066	51.2066	46.9303	53.9699	66.907	72.2596	70.9172	80.1364		Ahi1
1852	17231999	29.5827	71.2944	35.8565	46.972	34.9263	35.2755	32.0749	33.9994	33.4995	38.1894		39.9948	89.5882	30.4271	30.4271	31.2593	35.9482	36.9644	39.9216	39.9317	45.1228		LOC101056071
1853	17232003	89.2998	215.213	143.224	187.624	153.429	154.964	202.475	214.624	206.942	235.914		98.5964	220.856	148.047	148.047	147.657	169.806	190.887	206.158	181.546	205.147		Hbs1l
1854	17232025	8.88301	21.408	10.5402	13.8077	13.2794	13.4121	8.4724	8.98075	10.3948	11.8501		9.46443	21.2003	6.16064	6.16064	8.32001	9.56801	7.16908	7.74261	8.08192	9.13256		Aldh8a1
1855	17232036	7.81615	18.8369	22.0012	28.8216	19.8727	20.0714	13.055	13.8383	13.4735	15.3598		23.3027	52.1981	14.7603	14.7603	12.8561	14.7845	14.5863	15.7532	19.8797	22.464		1700021A07Rik
1856	17232041	8.12721	19.5866	3.02976	3.96899	1.22739	1.23966	3.33393	3.53396	3.21887	3.66951		4.35037	9.74484	4.53841	4.53841	2.97904	3.4259	3.06351	3.30859	4.34727	4.91241		---
1857	17232043	21.2507	51.2141	37.7408	49.4405	30.8834	31.1923	34.9879	37.0871	32.3436	36.8718		34.8793	78.1296	33.0408	33.0408	39.8096	45.781	32.645	35.2566	38.85	43.9005		1700020N01Rik
1858	17232049	8.3463	20.1146	7.35509	9.63516	5.18313	5.23496	11.4165	12.1014	9.1648	10.4479		13.8051	30.9234	5.77559	5.77559	10.6507	12.2483	8.27455	8.93651	9.74608	11.0131		Gm5420
1859	17232055	476.965	1149.49	114.503	149.999	74.1357	74.8771	71.7091	76.0116	113.16	129.003		494.36	1107.37	64.5569	64.5569	50.359	57.9128	202.855	219.084	320.078	361.688		Sgk1
1860	17232082	4.32168	10.4152	12.5078	16.3852	18.6424	18.8288	24.6127	26.0894	20.5946	23.4779		8.77133	19.6478	12.4435	12.4435	16.9398	19.4808	21.4016	23.1137	21.4704	24.2616		Sgk1 // Raet1a // Raet1b // Raet1c // Raet1d // Raet1e
1861	17232102	26.4233	63.6801	71.5796	93.7693	99.2184	100.211	63.7047	67.527	79.4002	90.5163		61.6326	138.057	81.9364	81.9364	107.417	123.53	81.4988	88.0187	84.9982	96.0479		H60a
1862	17232112	161.367	388.894	220.213	288.479	220.685	222.892	235.857	250.009	256.051	291.898		224.884	503.74	228.861	228.861	205.827	236.701	282.785	305.408	285.146	322.215		C920009B18Rik
1863	17232116	23.5565	56.7712	16.0732	21.0559	19.1238	19.3151	16.3329	17.3129	13.251	15.1061		29.8217	66.8005	16.724	16.724	13.9211	16.0093	18.4586	19.9353	14.0859	15.9171		Gm10825
1864	17232119	8.25402	19.8922	16.5283	21.6521	16.1565	16.318	16.0531	17.0163	17.3555	19.7853		17.6944	39.6354	8.9783	8.9783	12.058	13.8667	13.8198	14.9254	13.5083	15.2643		Slc2a12
1865	17232129	10.1255	24.4024	9.67414	12.6731	10.935	11.0443	9.44379	10.0104	9.0008	10.2609		10.5612	23.6572	9.53499	9.53499	11.733	13.4929	9.11001	9.83882	9.63044	10.8824		Gm20212
1866	17232132	14.4407	34.802	16.3001	21.3531	14.8832	15.032	15.9099	16.8645	17.1815	19.5869		15.1358	33.9042	15.7162	15.7162	18.0059	20.7067	14.0334	15.156	16.3934	18.5245		Gm10824
1867	17232135	27.4761	66.2175	39.8633	52.221	23.6391	23.8755	38.4516	40.7587	37.5389	42.7943		35.7587	80.0994	41.1091	41.1091	33.4094	38.4208	39.386	42.5369	44.9313	50.7724		Slc18b1
1868	17232152	21.4312	51.6491	8.39479	10.9972	6.86085	6.92946	11.8447	12.5554	11.8131	13.467		36.5896	81.9607	7.43151	7.43151	8.34273	9.59415	10.0449	10.8485	11.7626	13.2918		Vnn3
1869	17232162	3.14397	7.57697	1.54099	2.01869	5.21256	5.26469	4.09725	4.34309	3.04012	3.46573		8.92743	19.9974	2.08283	2.08283	5.23681	6.02233	5.88704	6.358	3.17822	3.59139		Vnn1
1870	17232172	4.69106	11.3055	7.18983	9.41867	5.55296	5.60849	8.69637	9.21815	6.54727	7.46389		8.42308	18.8677	5.65476	5.65476	4.58817	5.2764	3.44639	3.7221	4.6254	5.2267		Taar1
1871	17232176	12.012	28.9488	9.87224	12.9326	11.0055	11.1156	8.79995	9.32794	6.58747	7.50972		10.7542	24.0893	4.92136	4.92136	5.20934	5.99074	6.80737	7.35196	12.0332	13.5975		Taar2
1872	17232178	7.98428	19.2421	15.6932	20.5581	12.5937	12.7196	7.30802	7.7465	5.90616	6.73303		18.5713	41.5998	11.5232	11.5232	6.9646	8.00929	7.32258	7.90838	7.50279	8.47815		Taar3
1873	17232181	6.59213	15.887	7.54644	9.88584	8.86097	8.94958	8.39815	8.90204	9.96111	11.3557		11.1978	25.0831	14.7247	14.7247	12.4163	14.2787	6.64358	7.17506	8.47975	9.58212		Taar4
1874	17232183	36.9542	89.0597	25.7461	33.7274	28.6778	28.9645	27.5564	29.2098	43.6407	49.7505		24.734	55.4041	32.214	32.214	33.0444	38.0011	43.7166	47.2139	31.6937	35.8139		Taar5
1875	17232187	13.2962	32.0437	13.2111	17.3065	13.4685	13.6031	11.4392	12.1256	13.0562	14.884		10.1882	22.8215	8.14753	8.14753	13.9392	16.03	9.81235	10.5973	14.5715	16.4658		Taar7b
1876	17232189	1.13073	2.72505	5.58938	7.32208	5.53373	5.58907	10.9471	11.6039	6.80826	7.76141		2.69063	6.02701	4.82709	4.82709	9.04209	10.3984	13.4966	14.5763	5.60425	6.3328		Taar7d
1877	17232191	21.2986	51.3297	22.9063	30.0072	13.6102	13.7463	15.659	16.5985	17.223	19.6342		35.7497	80.0794	12.4427	12.4427	22.5261	25.9051	14.5194	15.681	25.1036	28.367		Taar7e
1878	17232195	4.1117	9.90919	2.7763	3.63695	3.90322	3.94225	3.34167	3.54218	2.87978	3.28295		6.34824	14.2201	3.00041	3.00041	0.72342	0.831933	4.91083	5.3037	6.84615	7.73615		Taar7f
1879	17232197	2.69442	6.49355	7.32765	9.59922	6.55855	6.62414	7.84673	8.31753	6.35191	7.24118		8.19794	18.3634	4.71415	4.71415	7.46979	8.59026	5.27543	5.69747	7.67932	8.67763		Taar8a
1880	17232199	11.7327	28.2759	15.9048	20.8353	11.1048	11.2158	12.7569	13.5223	15.1059	17.2207		21.7352	48.6869	10.1936	10.1936	11.4781	13.1998	12.2272	13.2054	12.7025	14.3539		Gm15137
1881	17232202	387.01	932.693	283.84	371.831	281.617	284.433	259.062	274.606	225.157	256.68		321.393	719.919	256.189	256.189	292.831	336.755	240.678	259.932	257.479	290.952		Stx7
1882	17232215	7.50835	18.0951	6.46005	8.46267	4.58212	4.62794	4.92391	5.21935	7.73131	8.8137		7.783	17.4339	5.02021	5.02021	5.69601	6.55041	4.07029	4.39591	6.27922	7.09552		Moxd1
1883	17232231	15.7686	38.0022	25.8807	33.9038	33.3675	33.7012	21.3715	22.6538	32.5585	37.1167		30.4412	68.1882	31.3039	31.3039	31.4088	36.1201	25.4383	27.4733	40.5531	45.825		Gm15271
1884	17232235	20.8114	50.1554	22.4876	29.4588	26.7941	27.0621	23.8821	25.315	24.0793	27.4504		20.44	45.7856	21.4609	21.4609	28.4774	32.749	18.9284	20.4427	20.7811	23.4827		Ctgf
1885	17232244	95.5886	230.368	188.1	246.411	197.713	199.69	207.536	219.988	227.249	259.064		88.7503	198.801	229.416	229.416	171.864	197.644	222.648	240.46	250.765	283.364		Med23
1886	17232281	18.8393	45.4028	20.5104	26.8687	13.645	13.7814	20.3396	21.56	16.5142	18.8262		16.0523	35.9571	15.2514	15.2514	15.2821	17.5745	19.3422	20.8896	22.152	25.0317		---
1887	17232283	243.942	587.9	190.387	249.407	196.117	198.079	242.909	257.483	214.522	244.555		271.918	609.097	179.471	179.471	203.977	234.573	235.56	254.405	200.859	226.971		Epb4.1l2
1888	17232312	41.8493	100.857	33.0857	43.3422	29.6721	29.9688	36.1293	38.297	33.0999	37.7339		41.1271	92.1247	33.0789	33.0789	55.4852	63.808	28.5862	30.8731	30.4597	34.4195		Gm9767
1889	17232316	40.7721	98.2608	24.6165	32.2476	21.0311	21.2414	26.3507	27.9318	29.7815	33.951		48.6558	108.989	21.1573	21.1573	18.3098	21.0563	19.9336	21.5283	31.6489	35.7632		Samd3
1890	17232330	7.0559	17.0047	0.423978	0.555412	0.936301	0.945664	0.000853089	0.000904275	0.00286175	0.00326239		0.00128768	0.00288441	0.499953	0.499953	0.00821943	0.00945234	2.16258	2.33559	1.80665	2.04152		---
1891	17232332	200.638	483.538	52.7397	69.089	74.1214	74.8626	79.9501	84.7471	80.8165	92.1308		241.568	541.113	53.6506	53.6506	67.3072	77.4033	67.5906	72.9979	74.4981	84.1828		Arhgap18
1892	17232353	5.6711	13.6674	10.2497	13.4271	12.7225	12.8498	11.2616	11.9373	12.8063	14.5991		16.2774	36.4613	11.4418	11.4418	9.83479	11.31	6.51234	7.03333	7.16755	8.09933		---
1893	17232356	0.00190519	0.00459151	2.47199	3.23831	2.31734	2.34052	1.32458	1.40405	3.13684	3.576		3.33467	7.46967	3.07047	3.07047	2.42884	2.79317	3.48904	3.76817	6.30382	7.12332		---
1894	17232358	20.7521	50.0125	17.4216	22.8223	16.8143	16.9824	18.4489	19.5559	30.2822	34.5217		22.1009	49.5059	17.1827	17.1827	23.6219	27.1652	15.3919	16.6232	17.9038	20.2312		Ptprk
1895	17232394	22.9875	55.3999	20.5456	26.9147	18.5292	18.7145	18.7574	19.8828	19.0265	21.6902		21.8859	49.0245	19.1211	19.1211	18.2342	20.9693	16.3499	17.6578	12.4799	14.1023		Themis
1896	17232407	6.4511	15.5472	9.84206	12.8931	6.55725	6.62282	7.40629	7.85067	10.9531	12.4866		9.01748	20.1992	9.79428	9.79428	9.44839	10.8657	9.46353	10.2206	8.55074	9.66234		Soga3
1897	17232417	16.102	38.8059	17.5554	22.9976	15.283	15.4358	12.5396	13.292	20.7066	23.6055		21.9302	49.1236	17.683	17.683	19.167	22.042	16.8198	18.1654	15.8783	17.9424		9330159F19Rik
1898	17232426	33.3499	80.3731	93.6621	122.697	85.3418	86.1952	64.3237	68.1831	47.639	54.3085		38.7819	86.8715	119.957	119.957	90.6924	104.296	54.5944	58.9619	47.4351	53.6016		Echdc1
1899	17232438	21.2409	51.1907	26.8571	35.1828	28.5455	28.8309	20.2778	21.4945	21.2214	24.1924		28.545	63.9409	34.264	34.264	22.5026	25.878	19.0716	20.5973	15.8466	17.9067		---
1900	17232440	6.76949	16.3145	0.322598	0.422603	3.1937	3.22564	1.54368	1.6363	4.82199	5.49707		12.8424	28.7671	4.76122	4.76122	9.67887	11.1307	2.49011	2.68932	3.83088	4.3289		---
1901	17232444	95.6623	230.546	106.002	138.863	121.105	122.316	102.693	108.854	89.1633	101.646		102.169	228.859	143.382	143.382	143.731	165.291	97.7504	105.57	92.5177	104.545		Hddc2
1902	17232453	13.3944	32.2805	12.3232	16.1434	8.30005	8.38305	12.3859	13.129	10.263	11.6998		16.4779	36.9105	10.6706	10.6706	12.8342	14.7594	13.7998	14.9038	12.5504	14.182		Trdn
1903	17232483	3.1342	7.55343	8.60244	11.2692	5.03675	5.08712	3.81666	4.04566	6.51837	7.43094		7.94771	17.8029	5.39161	5.39161	4.80605	5.52695	1.84648	1.9942	3.50721	3.96315		Clvs2
1904	17232489	4.1626	10.0319	0.542372	0.710507	2.94345	2.97288	3.32087	3.52012	4.36762	4.97909		1.66416	3.72771	2.54861	2.54861	2.57186	2.95764	1.38253	1.49313	0.698402	0.789194		Sult3a1
1905	17232499	1.84394	4.4439	14.1349	18.5167	11.14	11.2514	15.1588	16.0683	16.2335	18.5061		7.95744	17.8247	16.891	16.891	18.9163	21.7538	15.2744	16.4963	11.9873	13.5457		Rsph4a
1906	17232511	16.565	39.9217	16.4228	21.5139	18.3644	18.548	15.2245	16.138	16.3622	18.6529		28.3643	63.536	18.1237	18.1237	11.967	13.7621	19.8402	21.4274	23.8325	26.9307		Trappc3l
1907	17232521	321.339	774.427	198.215	259.662	162.921	164.55	151.439	160.526	176.808	201.561		359.038	804.245	186.134	186.134	140.101	161.116	163.032	176.074	208.183	235.247		Tspyl1
1908	17232525	18.624	44.8839	19.9425	26.1247	31.4797	31.7945	37.2693	39.5054	50.6029	57.6873		24.9703	55.9334	26.2394	26.2394	22.709	26.1153	40.8471	44.1149	38.9106	43.969		Tspyl4
1909	17232529	7.57649	18.2594	12.824	16.7995	12.4404	12.5648	8.15616	8.64553	15.8088	18.0221		13.3845	29.9812	11.9546	11.9546	15.0663	17.3262	9.60689	10.3754	9.84969	11.1301		Col10a1
1910	17232534	7.32478	17.6527	13.2352	17.3381	15.7795	15.9373	18.3967	19.5005	16.7542	19.0998		9.77833	21.9035	13.3413	13.3413	11.1519	12.8247	23.0589	24.9036	17.6704	19.9675		Frk
1911	17232547	3.17904	7.6615	0.223157	0.292336	1.08529	1.09614	3.74458	3.96925	1.12725	1.28507		1.50809	3.37811	0.238177	0.238177	0.0869987	0.100048	0.397448	0.429244	1.61254	1.82217		---
1912	17232549	7.33347	17.6737	5.20015	6.81219	5.52232	5.57754	4.65123	4.9303	3.43319	3.91384		8.32477	18.6475	4.93262	4.93262	5.40134	6.21154	6.15343	6.64571	6.47336	7.3149		Hs3st5
1913	17232560	237.469	572.299	500.284	655.371	367.455	371.13	301.56	319.654	291.167	331.93		230.352	515.988	446.384	446.384	332.436	382.301	284.799	307.583	272.716	308.169		Hdac2
1914	17232581	76.044	183.266	45.3004	59.3435	30.2602	30.5628	38.1424	40.431	31.2896	35.6701		60.8885	136.39	30.8778	30.8778	34.275	39.4163	30.6298	33.0802	35.3343	39.9278		5930403N24Rik
1915	17232585	10.9477	26.384	56.6252	74.179	28.8163	29.1044	21.5791	22.8739	20.5902	23.4728		8.20572	18.3808	25.757	25.757	25.321	29.1191	20.2152	21.8324	20.4081	23.0611		---
1916	17232589	0.0801842	0.193244	0.0692721	0.0907464	0.000929377	0.00093867	1.48622	1.57539	0.000961099	0.00109565		1.36785	3.06398	1.33878	1.33878	0.268057	0.308266	0.636165	0.687059	0.00564082	0.00637413		---
1917	17232591	1.48106	3.56936	2.00707	2.62926	1.48863	1.50352	1.12939	1.19715	0.884344	1.00815		0.868592	1.94565	0.974688	0.974688	1.72144	1.97965	1.71025	1.84707	1.46857	1.65948		---
1918	17232593	8.90089	21.4512	13.2977	17.42	13.9809	14.1207	16.5494	17.5423	16.2942	18.5754		17.2828	38.7135	17.1315	17.1315	15.0736	17.3346	19.6714	21.2451	11.3385	12.8125		Lama4
1919	17232634	26.9315	64.9048	55.6611	72.9161	110.224	111.326	118.826	125.955	110.59	126.073		58.8081	131.73	79.4275	79.4275	94.5027	108.678	147.165	158.938	124.84	141.069		Tube1
1920	17232649	316.776	763.43	279.087	365.604	237.348	239.722	255.014	270.315	306.282	349.161		280.543	628.417	281.249	281.249	209.614	241.056	310.391	335.223	314.993	355.942		Fyn
1921	17232672	111.357	268.37	102.169	133.842	128.749	130.036	156.666	166.066	140.287	159.928		110.662	247.882	118.089	118.089	118.009	135.711	139.842	151.029	133.095	150.398		Traf3ip2
1922	17232684	96.8949	233.517	80.323	105.223	96.3274	97.2906	114.341	121.202	136.933	156.103		114.243	255.905	97.4	97.4	90.2283	103.763	143.182	154.637	146.996	166.106		Rev3l
1923	17232722	8.96187	21.5981	6.59652	8.64145	2.03665	2.05701	4.67223	4.95256	4.43956	5.0611		6.57265	14.7227	2.80764	2.80764	7.7211	8.87926	7.06187	7.62682	6.33082	7.15382		---
1924	17232724	12.1676	29.324	22.726	29.771	20.6096	20.8157	24.6061	26.0824	23.0127	26.2345		17.984	40.2842	21.3062	21.3062	20.5795	23.6664	23.9395	25.8546	23.919	27.0285		4930547M16Rik
1925	17232727	382.362	921.493	644.693	844.548	1040.92	1051.33	892.512	946.063	806.738	919.682		359.378	805.008	971.823	971.823	901.187	1036.36	871.215	940.912	739.055	835.132		---
1926	17232729	27.1139	65.3446	12.0028	15.7236	7.67325	7.74998	5.96973	6.32791	11.6087	13.2339		22.0599	49.4141	14.1761	14.1761	12.5637	14.4482	12.9731	14.0109	4.73129	5.34636		---
1927	17232731	733.971	1768.87	128.183	167.919	74.9977	75.7477	97.7312	103.595	57.4274	65.4673		714.993	1601.58	123.98	123.98	98.2599	112.999	134.309	145.054	97.2139	109.852		Rnu3a
1928	17232734	223.032	537.507	145.846	191.059	152.111	153.632	249.999	264.999	250.575	285.656		220.918	494.857	133.119	133.119	171.744	197.505	284.084	306.81	285.8	322.954		Cdk19
1929	17232750	33.1128	79.8019	38.4895	50.4212	40.1679	40.5696	26.2627	27.8385	37.8672	43.1686		43.8775	98.2856	39.4153	39.4153	39.6769	45.6284	36.2608	39.1617	42.0952	47.5676		Slc22a16
1930	17232763	12.8798	31.0404	13.2279	17.3286	11.6199	11.7361	12.0751	12.7996	10.961	12.4956		11.3247	25.3674	12.4072	12.4072	12.4516	14.3194	11.3331	12.2397	9.06792	10.2467		Ddo
1931	17232778	31.6748	76.3363	24.9284	32.6562	19.6733	19.87	19.1989	20.3508	23.6673	26.9807		28.5032	63.8472	25.9497	25.9497	30.4717	35.0425	22.2076	23.9842	31.1154	35.1604		Mettl24
1932	17232786	16.2375	39.1323	15.9462	20.8896	7.84129	7.9197	8.8925	9.42604	5.21611	5.94636		5.96814	13.3686	14.6138	14.6138	11.2754	12.9667	7.86061	8.48946	6.6316	7.49371		Wasf1
1933	17232800	3.51249	8.4651	7.43946	9.7457	4.68282	4.72965	5.71103	6.05369	6.9961	7.97556		11.6706	26.1421	13.641	13.641	7.24033	8.32637	3.83032	4.13674	6.34607	7.17105		---
1934	17232802	24.2655	58.4799	19.717	25.8292	24.2389	24.4813	20.03	21.2318	24.4861	27.9142		12.1412	27.1962	15.0109	15.0109	29.9957	34.495	30.6284	33.0786	15.2658	17.2503		Ak9
1935	17232843	30.5992	73.7441	52.4048	68.6502	49.5816	50.0774	62.8044	66.5726	79.5297	90.6638		27.7934	62.2572	55.1108	55.1108	54.6744	62.8756	77.0107	83.1715	72.2589	81.6526		Zbtb24
1936	17232853	233.673	563.152	74.1943	97.1945	152.194	153.716	165.405	175.329	166.468	189.773		259.423	581.108	93.0569	93.0569	131.304	150.999	162.808	175.833	150.287	169.824		Mical1
1937	17232881	13.4931	32.5184	16.0891	21.0768	8.06781	8.14849	8.84695	9.37776	10.912	12.4397		16.0247	35.8952	9.57659	9.57659	18.165	20.8898	13.8515	14.9596	12.5813	14.2169		Ppil6
1938	17232892	976.888	2354.3	978.594	1281.96	927.236	936.508	995.247	1054.96	911.245	1038.82		981.49	2198.54	1074.9	1074.9	833.105	958.071	1004.17	1084.5	1039.38	1174.5		Cd164
1939	17232901	64.6767	155.871	46.4225	60.8135	33.7317	34.069	38.2004	40.4925	34.4336	39.2543		64.9876	145.572	43.6941	43.6941	55.5572	63.8907	42.3956	45.7872	38.186	43.1502		Gm17196
1940	17232905	29.2381	70.4638	97.9518	128.317	102.278	103.301	66.7608	70.7665	80.0955	91.3088		65.0402	145.69	69.6973	69.6973	68.5159	78.7932	71.6517	77.3838	99.4769	112.409		5730435O14Rik
1941	17232910	4.92461	11.8683	5.7899	7.58477	5.9856	6.04546	5.51084	5.84149	3.40179	3.87804		4.99064	11.179	7.19934	7.19934	1.97614	2.27256	3.01826	3.25973	9.40688	10.6298		Mir3473b
1942	17232912	155.735	375.321	49.3939	64.706	70.5526	71.2581	80.266	85.0819	85.5577	97.5358		219.139	490.871	60.0527	60.0527	63.3618	72.866	79.3912	85.7425	73.0648	82.5632		Sesn1
1943	17232927	3.83192	9.23493	3.53753	4.63417	3.24459	3.27703	3.16433	3.35419	2.78968	3.18023		8.99401	20.1466	5.18833	5.18833	3.67687	4.22841	2.99433	3.23388	6.59463	7.45193		---
1944	17232929	541.038	1303.9	704.383	922.742	609.382	615.476	514.685	545.567	438.996	500.455		491.776	1101.58	652.541	652.541	497.692	572.345	483.447	522.123	505.714	571.456		Snx3
1945	17232937	103.604	249.686	102.707	134.547	110.571	111.676	165.008	174.909	172.936	197.147		124.849	279.662	105.879	105.879	112.94	129.881	140.153	151.365	155.51	175.726		Ostm1
1946	17232951	316.872	763.662	325.915	426.949	367.677	371.353	506.723	537.126	567.39	646.824		310.885	696.382	307.12	307.12	387.481	445.604	465.433	502.668	471.163	532.415		Sec63
1947	17232977	73.3535	176.782	49.9259	65.4029	65.7688	66.4265	64.9362	68.8324	58.0486	66.1754		94.3038	211.241	57.0468	57.0468	57.0582	65.6169	75.5278	81.57	68.2908	77.1686		Scml4
1948	17232998	12.1226	29.2155	20.7088	27.1285	18.5008	18.6858	19.4024	20.5665	17.8256	20.3211		18.5536	41.56	19.709	19.709	17.6944	20.3485	16.3395	17.6466	16.6786	18.8468		9030612E09Rik
1949	17233001	15.3362	36.9602	44.8935	58.8106	48.8878	49.3766	38.2723	40.5686	36.2474	41.322		23.7701	53.2449	49.3449	49.3449	41.601	47.8411	36.8385	39.7856	28.3911	32.082		Pdss2
1950	17233014	47.2443	113.859	129.028	169.026	87.4855	88.3603	60.1326	63.7406	65.2982	74.4399		72.4027	162.182	96.9799	96.9799	62.9196	72.3576	64.5649	69.7301	67.926	76.7564		Bend3
1951	17233022	1008.33	2430.08	874.433	1145.51	1785.38	1803.23	1566.9	1660.91	1025.33	1168.87		1004.61	2250.32	1573.07	1573.07	1804.36	2075.01	961.564	1038.49	762.108	861.182		Cd24a
1952	17233027	158.445	381.852	129.238	169.301	107.158	108.229	92.9758	98.5544	107.205	122.214		170.79	382.568	110.403	110.403	124.892	143.626	120.746	130.405	120.537	136.206		F830002L21Rik
1953	17233032	22.2628	53.6534	28.3908	37.1919	51.6307	52.147	39.9203	42.3155	43.0684	49.098		15.9867	35.8103	22.3022	22.3022	43.7024	50.2578	38.949	42.0649	31.3042	35.3738		1700027J07Rik
1954	17233037	6.9114	16.6565	16.2196	21.2476	15.3179	15.471	10.5261	11.1577	14.6013	16.6455		21.7362	48.6892	18.8209	18.8209	6.44645	7.41341	12.8877	13.9187	12.0063	13.5672		---
1955	17233039	48.982	118.047	126.774	166.074	215.438	217.592	172.489	182.838	148.289	169.049		59.2966	132.824	152.35	152.35	169.247	194.634	142.995	154.435	118.906	134.364		Rtn4ip1
1956	17233052	3.12541	7.53224	11.2569	14.7466	12.2205	12.3427	8.64296	9.16153	12.2058	13.9146		11.0858	24.8321	11.2478	11.2478	13.8961	15.9805	9.74733	10.5271	12.3484	13.9537		Speer5-ps1
1957	17233061	132.535	319.408	143.874	188.475	126.549	127.815	141.758	150.264	141.25	161.025		148.378	332.367	151.73	151.73	166.181	191.109	145.488	157.127	140.577	158.852		Atg5
1958	17233072	8.22635	19.8255	17.6112	23.0707	11.0671	11.1777	12.6306	13.3884	11.312	12.8957		13.6236	30.5169	15.4671	15.4671	12.836	14.7614	10.1284	10.9387	12.5718	14.2061		Mir1929
1959	17233074	6.41772	15.4667	4.39905	5.76276	4.12446	4.16571	9.27761	9.83427	4.59732	5.24095		2.28071	5.10879	4.407	4.407	0.420937	0.484077	4.85169	5.23983	2.87166	3.24497		---
1960	17233076	17.1085	41.2315	53.6379	70.2657	109.265	110.357	96.5516	102.345	86.8099	98.9633		26.7507	59.9215	110.59	110.59	121.466	139.686	112.024	120.986	75.8313	85.6893		Gm4795
1961	17233078	120.864	291.281	319.688	418.791	439.792	444.19	425.575	451.109	388.549	442.946		133.632	299.336	488.12	488.12	380.825	437.949	425.172	459.185	358.355	404.941		Prep
1962	17233095	51.5045	124.126	32.2081	42.1926	34.0068	34.3469	29.4276	31.1933	38.7996	44.2315		56.028	125.503	25.7815	25.7815	40.3672	46.4222	35.8013	38.6654	34.8895	39.4251		Popdc3
1963	17233104	22.3794	53.9343	23.9321	31.3511	21.8574	22.0759	18.2707	19.3669	15.1811	17.3065		18.6447	41.764	23.1529	23.1529	22.173	25.499	17.5747	18.9807	21.5609	24.3638		Bves
1964	17233113	50.517	121.746	49.5333	64.8886	57.3632	57.9368	61.9955	65.7152	69.3076	79.0107		63.089	141.319	60.3011	60.3011	64.1687	73.794	64.0999	69.2278	74.0091	83.6303		Hace1
1965	17233141	8.16289	19.6726	9.66835	12.6655	9.17414	9.26588	7.54987	8.00286	7.94563	9.05801		9.27757	20.7818	7.89001	7.89001	8.12985	9.34933	5.58003	6.02643	8.97523	10.142		D030045P18Rik
1966	17233145	0.000535626	0.00129086	0.975849	1.27836	0.062427	0.0630513	2.33788	2.47815	0.50932	0.580625		1.54967	3.47125	0.514457	0.514457	0.321483	0.369705	0.419181	0.452715	1.06407	1.2024		---
1967	17233147	10.0022	24.1054	11.6918	15.3162	9.37268	9.46641	9.63234	10.2103	10.8317	12.3482		8.15668	18.271	8.25666	8.25666	10.3976	11.9573	6.62069	7.15035	10.3553	11.7015		---
1968	17233149	130.668	314.91	351.915	461.008	273.372	276.105	280.37	297.192	314.16	358.142		168.96	378.471	327.888	327.888	250.637	288.233	249.466	269.424	243.993	275.712		Ascc3
1969	17233194	46.3767	111.768	27.3394	35.8146	18.0798	18.2606	16.4657	17.4536	24.4564	27.8803		39.1814	87.7664	22.0696	22.0696	17.903	20.5885	21.5571	23.2817	22.0155	24.8775		Sim1
1970	17233208	0.00262977	0.00633775	1.86526	2.44349	0.00188431	0.00190316	0.00161039	0.00170702	0.768198	0.875745		1.34292	3.00813	0.0198001	0.0198001	1.72349	1.98201	0.0327469	0.0353667	0.563564	0.636827		---
1971	17233210	247.507	596.492	396.293	519.144	299.623	302.619	237.209	251.442	254.864	290.545		392.71	879.67	174.932	174.932	141.6	162.84	187.369	202.359	220.062	248.67		Gp49a
1972	17233226	711.393	1714.46	1178.78	1544.2	1056	1066.56	993.51	1053.12	1057.59	1205.66		877.97	1966.65	884.831	884.831	743.865	855.445	900.72	972.778	957.029	1081.44		Lilrb4
1973	17233237	11.1154	26.7882	7.26144	9.51249	9.83928	9.93767	10.1374	10.7457	8.06041	9.18887		12.5585	28.131	8.61001	8.61001	9.42646	10.8404	10.148	10.9598	10.9954	12.4248		Rfx6
1974	17233260	2.68991	6.48269	2.87743	3.76943	1.83016	1.84846	0.766466	0.812454	1.46102	1.66556		4.94646	11.0801	1.69839	1.69839	3.58661	4.1246	3.45207	3.72824	2.32204	2.62391		---
1975	17233262	68.0328	163.959	61.4726	80.5291	54.1624	54.704	50.6646	53.7044	34.671	39.5249		77.517	173.638	43.8128	43.8128	46.229	53.1633	46.0933	49.7807	47.2467	53.3888		Vgll2
1976	17233271	13.6276	32.8424	8.8636	11.6113	9.71573	9.81289	13.8077	14.6362	12.31	14.0334		13.8612	31.049	8.53375	8.53375	12.7977	14.7174	10.201	11.0171	11.0747	12.5144		---
1977	17233273	27.5332	66.355	51.0149	66.8295	69.4369	70.1313	57.1264	60.554	56.953	64.9265		60.5652	135.666	62.1556	62.1556	60.0236	69.0272	67.2802	72.6626	77.4771	87.5491		Dcbld1
1978	17233286	3.89071	9.3766	7.68917	10.0728	5.93019	5.98949	1.62412	1.72157	5.19132	5.91811		7.68501	17.2144	4.38763	4.38763	4.29923	4.94411	7.73194	8.3505	3.21746	3.63573		Nepn
1979	17233294	206.763	498.299	330.053	432.37	310.688	313.795	304.253	322.508	311.072	354.622		213.732	478.76	388.941	388.941	289.459	332.878	287.195	310.171	301.472	340.663		Nus1
1980	17233303	29.0384	69.9826	18.0153	23.6	18.1691	18.3508	22.348	23.6888	26.8164	30.5707		20.4711	45.8553	23.8401	23.8401	21.0399	24.1959	18.0112	19.4521	25.1274	28.394		---
1981	17233306	3.51933	8.48159	11.1207	14.5681	6.60386	6.6699	7.89686	8.37068	8.00007	9.12008		3.75825	8.41848	3.971	3.971	7.15326	8.22625	7.91378	8.54689	5.1215	5.7873		Slc35f1
1982	17233317	7.34049	17.6906	5.48755	7.18869	3.21701	3.24918	6.52911	6.92085	4.70105	5.3592		3.64412	8.16283	7.16733	7.16733	3.38651	3.89448	6.39344	6.90492	7.28677	8.23405		---
1983	17233319	22.7637	54.8605	19.2944	25.2757	17.4947	17.6697	22.3637	23.7055	17.8897	20.3942		30.9143	69.248	17.5125	17.5125	18.3918	21.1506	15.7476	17.0074	20.1739	22.7965		Gm19395
1984	17233323	8.47693	20.4294	14.2205	18.6289	9.28015	9.37295	9.56198	10.1357	15.959	18.1932		15.8602	35.5268	9.77866	9.77866	10.0007	11.5008	6.35692	6.86547	12.0177	13.58		Pln
1985	17233329	59.0657	142.348	101.816	133.379	166.005	167.665	165.307	175.225	179.365	204.477		50.9489	114.126	193.917	193.917	183.523	211.051	174.029	187.952	174.829	197.557		Gm5423
1986	17233331	107.856	259.933	227.3	297.763	255.406	257.96	260.926	276.582	296.52	338.033		133.367	298.742	258.454	258.454	296.118	340.535	316.651	341.983	303.787	343.28		Asf1a
1987	17233338	5.80026	13.9786	11.9156	15.6095	4.59399	4.63993	4.72193	5.00525	7.11616	8.11242		8.0182	17.9608	2.91524	2.91524	2.4766	2.84809	7.94904	8.58497	8.52363	9.6317		Gm16998
1988	17233342	34.8331	83.9477	24.5153	32.115	20.988	21.1979	25.0395	26.5419	23.4529	26.7363		22.478	50.3508	25.8892	25.8892	15.7042	18.0598	23.6324	25.523	20.6799	23.3683		Msl3l2
1989	17233347	20.6581	49.7861	25.6688	33.6261	22.8811	23.1099	20.7713	22.0176	15.9457	18.1781		20.815	46.6256	19.1591	19.1591	24.2793	27.9212	15.9076	17.1802	19.8435	22.4232		Gja1
1990	17233351	9.63765	23.2267	11.3995	14.9333	7.88952	7.96842	14.9597	15.8573	14.1741	16.1585		10.5369	23.6026	10.1039	10.1039	11.4111	13.1228	15.2156	16.4328	11.8955	13.4419		Gm9956
1991	17233355	2.51859	6.0698	2.72804	3.57374	1.33652	1.34988	1.44921	1.53616	1.01365	1.15556		2.11218	4.73128	2.15758	2.15758	1.41782	1.63049	1.4067	1.51923	0.612601	0.692239		---
1992	17233357	21.948	52.8946	271.331	355.443	168.042	169.723	116.264	123.24	110.302	125.744		26.5344	59.4371	168.016	168.016	124.062	142.671	108.931	117.646	92.5056	104.531		Hsf2
1993	17233373	194.077	467.726	662.819	868.292	409.183	413.275	353.461	374.669	341.05	388.797		179.861	402.89	473.93	473.93	426.416	490.378	361.242	390.141	320.798	362.502		Pkib
1994	17233384	21.2875	51.303	116.132	152.133	64.2759	64.9186	58.7514	62.2765	40.9679	46.7034		30.2469	67.753	57.81	57.81	31.6913	36.445	52.1496	56.3215	55.9269	63.1974		Fabp7
1995	17233394	192.47	463.852	66.7307	87.4173	57.1915	57.7634	49.6593	52.6388	56.6411	64.5708		171.232	383.559	49.9958	49.9958	60.8316	69.9563	43.3678	46.8372	45.8695	51.8325		Smpdl3a
[truncated: 39,350 more rows]
