# Supplementary material for: CD117+ Dendritic and Mast Cells Are Dependent on RasGRP4 to Function as Accessory Cells for Optimal Natural Killer Cell-Mediated Responses to Lipopolysaccharide
Source: PLoS One. 2016 Mar 16;11(3):e0151638. doi: 10.1371/journal.pone.0151638 (PMC4794117; doi:10.1371/journal.pone.0151638)
Supplement: S3 Table — (XLSX) [file pone.0151638.s003.xlsx]

## Sheet: PLIER.PLIER-GENE-FULL - Group 1
S3 Table. Transcripts Preferentailly Increased in the CD117+ Splenocytes from Wild-type (WT) and RasGRP4-null C57BL/6 Mice Cultured in the Presence of 1 µg/ml LPS for 24 h
			Norm		Norm	Fold Change	∆ Units Change			Norm		Norm	Fold Change	∆ Units Change
		RasGRP4-	RasGRP4-	RasGRP4-	RasGRP4-	LPS-treated	LPS-treated		WT	WT	WT	WT	LPS-treated	LPS-treated
	GeneChip	null Mouse	null Mouse	null Mouse	null Mouse	RasGRP4-null	RasGRP4-null		Mouse	Mouse	Mouse	Mouse	WT	WT
No.	Probe Set ID	No LPS	No LPS	24 h LPS	24 h LPS	Mouse	Mouse		No LPS	No LPS	24 h LPS	24 h LPS	Mouse	Mouse		Gene Symbol
2402	17237581	2.95274	7.1161	60.4801	61.0849	8.58405	53.9688		0.00229271	0.00513568	58.7343	67.5445	13152	67.5394		IL22 (interleukin-22)
100	17211883	0.00153926	0.00370961	56.6329	57.1993	15419.2	57.1956		0.00249386	0.00558624	42.3839	48.7415	8725.28	48.7359		n-R5s210
26642	17489363	3.97252	9.57377	987.841	997.719	104.214	988.145		0.521321	1.16776	606.139	697.06	596.922	695.892		Hamp (hepcidin antimicrobial peptide)
35499	17342013	0.116317	0.280325	49.293	49.786	177.601	49.5056		0.112227	0.251388	40.2503	46.2878	184.129	46.0364		Tbl3 [transducin (beta)-like 3 ]
24964	17472678	2.3386	5.63604	308.826	311.914	55.3428	306.278		2.61069	5.84793	248.633	285.929	48.8939	280.081		Bcat1 (branched chain amino-acid transaminase 1, cytosolic)
22771	17450477	5.31787	12.8161	55.705	56.2621	4.38997	43.446		0.618571	1.3856	58.1018	66.817	48.2225	65.4314		Gbp6 (guanylate binding protein family member 6)
19256	17411420	1.79855	4.33449	216.605	218.771	50.4721	214.436		3.06992	6.87662	201.602	231.842	33.7146	224.966		Cth (cystathionine gamma-lyase)
13847	17354589	7.9344	19.1219	133.814	135.152	7.06792	116.03		1.94899	4.36573	100.24	115.276	26.4047	110.91		Gm4841
35485	17341998	40.8974	98.5628	165.529	167.184	1.69622	68.621		3.3985	7.61263	148.516	170.793	22.4355	163.181		Tbl3 [transducin (beta)-like 3 ]
23909	17462676	9.01165	21.7181	103.978	105.018	4.83552	83.3002		3.38175	7.57513	147.391	169.5	22.3758	161.925		Aicda (activation-induced cytidine deaminase )
21495	17435725	5.89719	14.2122	298.723	301.71	21.2289	287.498		5.46193	12.2347	228.857	263.186	21.5114	250.951		IL6 (interleukin-6)
35106	17290927	17.9113	43.1661	148.15	149.631	3.46641	106.465		1.22155	2.73627	50.7388	58.3496	21.3245	55.6133		Zkscan3 (zinc finger with KRAB and SCAN domains 3)
4722	17262218	0.592187	1.42717	140.961	142.371	99.7575	140.944		3.17765	7.11793	127.936	147.126	20.6698	140.008		Gm12185
24147	17464718	19.4221	46.8072	553.005	558.535	11.9327	511.728		14.5121	32.5071	524.908	603.644	18.5696	571.137		Asns [asparagine synthetase (glutamine-hydrolyzing)]
11498	17330359	3.21504	7.74826	156.04	157.6	20.3401	149.852		3.4366	7.69798	116.091	133.504	17.3427	125.806		Pla1a (phospholipase A1 member A)
35105	17290926	9.1158	21.9691	185.926	187.785	8.54769	165.816		3.56923	7.99507	116.62	134.113	16.7745	126.118		Zkscan3 (zinc finger with KRAB and SCAN domains 3)
19229	17411147	20.0997	48.4402	638.279	644.662	13.3084	596.222		17.9749	40.2637	578.48	665.252	16.5224	624.988		Ifi44 (interferon induced protein 44)
17963	17398229	10.4694	25.2314	283.609	286.445	11.3527	261.214		8.35039	18.7049	251.056	288.715	15.4353	270.01		1110032F04Rik
4726	17262250	13.0462	31.4413	234.376	236.719	7.52893	205.278		8.3124	18.6198	233.128	268.097	14.3985	249.477		Tgtp1 // Tgtp2 (T cell specific GTPases 1 and 2)
35702	17270100	0.0137296	0.0330882	28.2332	28.5156	861.803	28.4825		1.41547	3.17066	39.6523	45.6001	14.3819	42.4295		Hdac5 (histone deacetylase 5)
26627	17489202	14.258	34.3619	428.753	433.04	12.6023	398.678		11.6028	25.9902	323.359	371.863	14.3078	345.872		Zbtb32 (zinc finger and BTB domain containing 32)
35498	17342012	16.6197	40.0534	127.634	128.91	3.21845	88.8565		4.28134	9.59021	116.863	134.392	14.0135	124.802		Tbl3 [transducin (beta)-like 3 ]
28040	17501828	14.2245	34.281	279.701	282.498	8.24065	248.217		9.19347	20.5934	244.19	280.818	13.6364	260.225		Mef2b (myocyte enhancer factor 2B)
15157	17367686	21.291	51.3113	465.73	470.387	9.16732	419.076		14.7616	33.0659	384.333	441.983	13.3667	408.917		Il1rn
35491	17342005	5.06332	12.2026	47.626	48.1023	3.94197	35.8997		2.6825	6.00881	68.6207	78.9139	13.133	72.905		Tbl3 [transducin (beta)-like 3 ]
34314	17549304	3.17557	7.65313	188.159	190.04	24.8317	182.387		6.66608	14.932	166.889	191.922	12.8531	176.99		Undefined
32117	17543529	1.83932	4.43275	141.823	143.241	32.3142	138.808		3.59785	8.05919	80.9829	93.1303	11.5558	85.0711		Slc7a3
15094	17366992	49.174	118.509	1199.73	1211.72	10.2247	1093.21		47.459	106.308	1044.23	1200.86	11.296	1094.55		Il2ra
17380	17392255	6.15128	14.8246	89.771	90.6688	6.11611	75.8442		2.71683	6.08569	59.37	68.2755	11.219	62.1898		Flrt3
28059	17502051	9.3554	22.5465	195.199	197.151	8.74419	174.605		6.7371	15.0911	146.573	168.559	11.1694	153.468		Il12rb1
32815	17547771	2.61888	6.31149	80.7882	81.5961	12.9282	75.2846		3.28033	7.34795	71.2566	81.9451	11.1521	74.5971		Undefined
3638	17249980	59.9291	144.429	796.081	804.042	5.56703	659.613		39.9815	89.5584	827.941	952.132	10.6314	862.573		Igtp
14269	17358832	23.8774	57.5444	497.785	502.763	8.73695	445.218		18.8493	42.2224	389.855	448.333	10.6184	406.111		Ifit1
13494	17350925	44.0241	106.098	456.556	461.122	4.34619	355.024		33.0384	74.0059	677.449	779.066	10.5271	705.06		Iigp1
3352	17247176	7.17717	17.297	229.748	232.046	13.4154	214.749		10.2684	23.0013	205.87	236.751	10.293	213.75		Ramp3
3926	17253215	4.18345	10.0821	72.5573	73.2829	7.2686	63.2008		2.00249	4.48557	39.0758	44.9371	10.0181	40.4516		Slc6a4
15421	17370941	5.60023	13.4966	100.261	101.264	7.50293	87.7672		5.14573	11.5264	95.1106	109.377	9.48925	97.8508		Gm13546
5754	17274184	28.1906	67.9393	553.67	559.207	8.23097	491.267		22.9046	51.3064	419.41	482.322	9.40082	431.016		Gm9847
15093	17366988	11.027	26.575	199.5	201.495	7.58214	174.92		9.88932	22.1521	177.581	204.218	9.2189	182.066		Gm10851
7633	17291026	4.59987	11.0857	55.734	56.2913	5.07784	45.2057		2.33504	5.23049	41.6354	47.8807	9.15417	42.6502		Mir1983
21962	17441051	22.1643	53.4159	707.649	714.725	13.3804	661.309		30.5664	68.4687	544.087	625.7	9.13848	557.231		Oasl1
13495	17350932	4.78691	11.5365	49.4336	49.928	4.32784	38.3915		2.14375	4.80201	37.463	43.0825	8.97177	38.2805		Iigp1
9801	17311968	2.28201	5.49965	43.7265	44.1637	8.03029	38.6641		2.91672	6.53346	50.9165	58.554	8.96217	52.0205		Tg
32937	17548055	0.130411	0.314291	81.1837	81.9955	260.891	81.6812		4.11438	9.21621	70.2469	80.7839	8.76542	71.5677		LOC630751 // BC023105
7114	17286375	13.2508	31.9345	297.517	300.492	9.40961	268.557		18.3364	41.0736	310.905	357.541	8.70487	316.467		Serpinb9b
5682	17273240	11.4437	27.5792	139.008	140.399	5.09073	112.819		6.07815	13.615	97.7704	112.436	8.25822	98.821		Pycr1
18976	17408273	43.0516	103.754	377.369	381.143	3.67351	277.388		19.5879	43.877	312.752	359.664	8.19711	315.787		Phgdh (phosphoglycerate dehydrogenase)
29724	17519112	5.57258	13.4299	181.577	183.393	13.6555	169.963		8.88886	19.911	141.89	163.173	8.19512	143.262		Aldh1a2
28234	17504122	34.1501	82.3019	573.823	579.561	7.0419	497.259		25.0161	56.0362	392.008	450.809	8.04497	394.773		Ccl22 [chemokine (C-C motif) ligand 22]
21230	17432687	13.2291	31.8822	164.473	166.118	5.21037	134.236		6.58305	14.746	103.102	118.568	8.04066	103.822		Tnfrsf8
3637	17249977	36.3887	87.6968	749.655	757.152	8.63374	669.455		49.1491	110.094	769.356	884.76	8.0364	774.666		Gm12250
18439	17403205	56.8601	137.033	545.084	550.535	4.01755	413.503		36.4473	81.642	567.765	652.93	7.99747	571.288		Gbp5
516	17216990	26.3294	63.4538	540.522	545.927	8.60354	482.474		20.182	45.2076	314.02	361.123	7.98811	315.916		IL10 (interleukin-10)
14673	17363204	60.5625	145.956	743.167	750.599	5.14265	604.643		50.9388	114.103	769.354	884.757	7.75402	770.654		Psat1
29932	17521300	17.0937	41.1958	169.562	171.258	4.15716	130.062		9.25867	20.7394	139.366	160.271	7.72785	139.532		Cish
34597	17220755	22.1916	53.4819	13.4506	13.5851	0.254013	-39.8968		2.59611	5.81529	38.2067	43.9376	7.55554	38.1224		Angel2
23897	17462437	63.3064	152.568	1008.48	1018.56	6.67608	865.991		68.7467	153.993	1011.62	1163.36	7.55464	1009.37		Usp18
34725	17448772	10.2839	24.7842	85.0435	85.894	3.46568	61.1098		4.00676	8.97513	58.3213	67.0694	7.47281	58.0943		Fryl
26816	17491193	5.61526	13.5328	89.2248	90.117	6.65916	76.5842		10.7651	24.1138	156.005	179.406	7.43996	155.292		Saa3
4591	17260869	8.85197	21.3332	104.366	105.41	4.9411	84.0764		5.58688	12.5146	79.597	91.5365	7.31437	79.0219		Slc1a4
18443	17403268	76.7599	184.991	1236.75	1249.12	6.75232	1064.13		99.94	223.866	1416.52	1628.99	7.27666	1405.13		Gbp2
15841	17374807	13.2432	31.9161	201.999	204.019	6.39235	172.103		9.79424	21.9391	137.628	158.272	7.21415	136.333		Chac1
15884	17375503	9.49545	22.884	191.457	193.372	8.45007	170.488		11.7861	26.4008	164.902	189.638	7.18303	163.237		Mir147/AA467197
3528	17248911	45.2713	109.104	527.611	532.888	4.88422	423.784		48.8546	109.434	681.074	783.236	7.15714	673.801		Ifi47
4721	17262209	7.59964	18.3151	161.568	163.184	8.90979	144.869		11.1867	25.0582	154.35	177.502	7.08358	152.444		Gm5431
10045	17314636	53.3096	128.476	835.817	844.175	6.57068	715.699		44.9552	100.7	608.94	700.281	6.95416	599.582		Cacnb3
21345	17434023	159.934	385.441	1338.15	1351.53	3.50645	966.09		113.481	254.197	1487.28	1710.37	6.72853	1456.18		Isg15
17454	17392925	2.74443	6.61408	55.4785	56.0332	8.47181	49.4192		4.18513	9.37469	52.6727	60.5737	6.4614	51.199		Trib3
32966	17548121	8.75714	21.1047	63.4165	64.0507	3.0349	42.946		6.38323	14.2984	79.8944	91.8785	6.42577	77.5801		Gm19505
11884	17333946	12.0602	29.065	65.0671	65.7178	2.26106	36.6527		5.33658	11.9539	65.3138	75.1108	6.28335	63.1569		Zfp948
15840	17374792	7.20357	17.3606	211.604	213.72	12.3106	196.36		11.5019	25.7642	139.9	160.885	6.24451	135.121		Dll4
22914	17452070	28.7077	69.1854	422.037	426.257	6.16109	357.072		25.1529	56.3424	305.216	350.999	6.22974	294.656		Oas3
2648	17239638	9.82411	23.6761	164.524	166.17	7.01845	142.493		12.3354	27.6314	149.34	171.741	6.21542	144.109		Pde7b
34728	17448780	24.9207	60.059	47.4946	47.9696	0.798708	-12.0894		8.88887	19.9111	107.346	123.447	6.19994	103.536		Fryl
3038	17243717	3.20251	7.71806	104.188	105.23	13.6342	97.5117		7.25121	16.2427	85.36	98.164	6.04357	81.9213		Syn3
17771	17396143	27.6051	66.5283	323.34	326.573	4.90879	260.045		22.8821	51.256	268.939	309.279	6.03401	258.023		Car13
21148	17431720	40.8139	98.3616	385.533	389.389	3.95875	291.027		27.7246	62.1032	325.818	374.691	6.03336	312.588		Alpl
20232	17421981	48.8646	117.764	521.815	527.033	4.47534	409.269		41.0444	91.9395	477.206	548.787	5.969	456.848		Tnfrsf9
21961	17441037	51.0754	123.092	817.8	825.978	6.71026	702.886		56.2022	125.893	650.332	747.881	5.94061	621.988		Oasl2
3250	17246268	8.59339	20.7101	157.111	158.682	7.66208	137.972		7.59774	17.0189	86.4592	99.4281	5.8422	82.4092		Ikzf4 (Ikaros family member 4)
3092	17244486	24.4972	59.0383	189.765	191.663	3.24641	132.624		14.0138	31.391	158.014	181.716	5.78879	150.325		Socs2
34809	17453125	27.6323	66.5938	294.449	297.393	4.46578	230.8		26.3905	59.1146	291.981	335.778	5.68012	276.664		Psph
18440	17403224	96.0513	231.484	981.911	991.731	4.28423	760.247		93.8198	210.156	1030.91	1185.55	5.64126	975.391		Gbp7
35735	17323070	68.4436	164.949	72.6411	73.3675	0.444789	-91.5816		10.2241	22.9021	111.823	128.597	5.61507	105.695		Rrn3
22707	17449718	48.2328	116.241	443.283	447.715	3.85161	331.474		39.4296	88.3223	428.124	492.342	5.57439	404.02		Cxcl10 [chemokine (C-X-C motif) ligand 10]
28511	17507288	30.8277	74.2947	175.407	177.161	2.38457	102.866		20.1181	45.0645	217.091	249.654	5.53994	204.59		Shcbp1
4720	17262202	87.8722	211.772	720.568	727.774	3.43659	516.002		67.4572	151.104	710.631	817.226	5.40836	666.122		Irgm1
10785	17322916	9.66709	23.2977	95.0681	96.0188	4.12139	72.7211		7.35893	16.484	77.365	88.9698	5.39734	72.4858		Rmi2
19126	17410031	5.46001	13.1586	68.3113	68.9944	5.24329	55.8358		4.23894	9.49522	44.0816	50.6939	5.33888	41.1986		Synpo2
22021	17441759	6.77922	16.3379	155.654	157.21	9.62241	140.872		10.1865	22.8176	105.737	121.598	5.32911	98.7801		Oas1b
27240	17494394	35.7525	86.1635	290.837	293.746	3.40917	207.582		30.4096	68.1175	314.613	361.805	5.31148	293.687		Trim30a
668	17218701	2.25264	5.42886	122.359	123.582	22.764	118.154		8.32856	18.656	85.9558	98.8491	5.29852	80.1931		Tnfsf4
17672	17395079	158.593	382.208	1234.94	1247.29	3.26339	865.085		126.337	282.994	1301.77	1497.04	5.28999	1214.04		Zbp1
6136	17278268	83.4588	201.136	584.057	589.897	2.93283	388.761		60.3531	135.191	621.871	715.152	5.28993	579.96		Serpina3f // Serpina3g
11356	17328978	28.2222	68.0155	266.365	269.028	3.9554	201.013		26.3437	59.01	270.649	311.247	5.27448	252.237		Cdc45
34813	17453130	18.1024	43.6268	158.222	159.805	3.66299	116.178		18.4111	41.2408	188.567	216.852	5.2582	175.611		Psph
11811	17333373	10.4808	25.2587	22.1012	22.3222	0.883744	-2.93646		3.98346	8.92295	40.6373	46.7328	5.23738	37.8099		Gm10512
782	17219848	29.3752	70.7942	216.944	219.113	3.09508	148.319		21.2471	47.5935	216.729	249.239	5.23682	201.645		Exo1
35558	17283936	196.211	472.869	1053.27	1063.81	2.24968	590.937		101.144	226.561	1015.69	1168.04	5.15551	941.479		Wars
35051	17391440	9.83544	23.7034	15.4064	15.5605	0.656467	-8.1429		5.18305	11.61	51.8526	59.6305	5.13612	48.0205		Anapc1
3223	17245902	139.433	336.033	1345.11	1358.56	4.04293	1022.52		122.601	274.626	1217.73	1400.39	5.09926	1125.76		Shmt2
33149	17548523	18.2793	44.0532	100.135	101.136	2.29577	57.0829		9.58184	21.4633	94.3152	108.462	5.05339	86.9991		Gm6253
4562	17260633	38.9918	93.9703	185.264	187.117	1.99124	93.1467		20.1762	45.1946	197.861	227.54	5.03467	182.345		Fignl1
7014	17285742	66.4646	160.18	312.227	315.349	1.96872	155.17		30.3749	68.0397	296.838	341.364	5.01713	273.324		Hist1h2bk
35560	17283938	42.3532	102.071	896.073	905.033	8.86668	802.962		64.9652	145.522	633.529	728.558	5.00652	583.036		Wars
20958	17429632	8.46112	20.3913	237.421	239.795	11.7597	219.404		15.3131	34.3014	148.889	171.222	4.9917	136.921		Mfsd2a
34476	17538807	64.473	155.38	98.6771	99.6639	0.641421	-55.716		6.26557	14.0349	60.8798	70.0118	4.98842	55.9769		Huwe1
5591	17271984	70.6632	170.298	724.13	731.372	4.29465	561.073		68.9194	154.379	648.494	745.768	4.83075	591.388		Slc25a19
568	17217562	12.7456	30.717	30.0517	30.3522	0.988123	-0.36482		5.00829	11.2186	46.9928	54.0417	4.81717	42.8232		Gm10535
11526	17330625	43.2501	104.233	426.792	431.06	4.13555	326.827		40.7814	91.3503	381.558	438.791	4.80339	347.441		Cd200
23578	17459196	9.0119	21.7187	309.76	312.858	14.405	291.139		25.5347	57.1978	237.713	273.37	4.77939	216.172		Tnip3
2023	17233720	70.2129	169.213	558.59	564.175	3.33411	394.962		59.6638	133.647	549.719	632.177	4.73021	498.53		Ppa1
8006	17294302	28.7461	69.2781	160.468	162.073	2.33945	92.7946		19.8989	44.5736	182.883	210.315	4.71838	165.741		Trip13
30524	17528137	13.2167	31.8523	100.518	101.523	3.18731	69.6708		11.5569	25.8873	106.204	122.135	4.71794	96.2476		Zwilch
4789	17262816	9.25769	22.311	129.716	131.013	5.87212	108.702		6.17831	13.8394	56.411	64.8727	4.68753	51.0333		Csf2 /GM-CSF
16436	17381306	37.0841	89.3727	273.524	276.259	3.09109	186.887		27.9342	62.5726	254.685	292.888	4.68077	230.316		Mcm10
35629	17257556	16.9234	40.7855	102.179	103.2	2.53033	62.415		17.491	39.1798	157.719	181.377	4.62934	142.197		Psmc5
1650	17230014	33.2386	80.1051	202.842	204.871	2.55752	124.766		21.7711	48.7673	195.03	224.285	4.59909	175.518		BC094916
2882	17241921	16.9339	40.8107	67.1902	67.8621	1.66285	27.0514		6.9059	15.4692	61.2995	70.4944	4.55707	55.0252		Gstt3
6529	17281506	29.4084	70.8742	186.406	188.27	2.6564	117.396		22.5711	50.5592	200.336	230.387	4.55677	179.828		Pole2
17303	17391376	35.8998	86.5186	204.021	206.061	2.3817	119.543		31.0264	69.4991	274.735	315.945	4.54603	246.446		Bub1
30278	17525503	16.4072	39.5414	146.008	147.469	3.72948	107.927		19.9014	44.579	175.707	202.063	4.53268	157.484		Chek1
6054	17277404	48.9896	118.065	183.346	185.18	1.56846	67.1147		25.6784	57.5195	226.561	260.545	4.52968	203.025		Batf
8897	17302475	16.26	39.1866	179.849	181.647	4.63544	142.461		22.7873	51.0436	199.778	229.744	4.50094	178.701		Irg1
11537	17330769	55.1232	132.847	384.003	387.844	2.91948	254.997		46.7718	104.769	409.119	470.487	4.49072	365.719		Ahcy
14753	17364126	4.09376	9.86596	63.8091	64.4472	6.53228	54.5812		9.06558	20.3069	79.0919	90.9557	4.47905	70.6488		Ifit1bl1
15095	17367004	28.2691	68.1285	222.28	224.503	3.29529	156.374		21.7532	48.7271	189.212	217.594	4.46556	168.867		Il15ra
22220	17444267	166.047	400.172	1222.69	1234.92	3.08596	834.744		101.704	227.816	882.26	1014.6	4.45359	786.783		Fscn1
13149	17347353	95.9838	231.321	1009.54	1019.64	4.40789	788.317		120.667	270.295	1028	1182.2	4.37373	911.902		Gm6548
3938	17253422	0.00975931	0.0235199	38.4467	38.8311	1650.99	38.8076		5.08005	11.3793	43.1677	49.6429	4.36256	38.2636		Dhrs13
7927	17293542	17.9592	43.2816	25.77	26.0277	0.601356	-17.2539		6.43499	14.4144	54.5436	62.7252	4.35157	48.3108		Gm5141
6938	17285056	36.3093	87.5054	312.424	315.548	3.60604	228.043		45.1087	101.044	379.091	435.954	4.31452	334.911		Idi1
24852	17471480	31.1658	75.1096	233.808	236.146	3.14403	161.037		43.8352	98.1908	367.664	422.814	4.30604	324.623		Gm15987
13150	17347355	69.829	168.288	606.073	612.134	3.63742	443.846		78.419	175.659	655.457	753.776	4.29114	578.117		Eif2ak2
10630	17321263	30.3717	73.1957	236.224	238.586	3.25956	165.39		21.9711	49.2152	182.961	210.405	4.27522	161.19		Adcy6
14239	17358552	18.3742	44.2818	183.925	185.764	4.19505	141.483		19.1986	43.0048	159.691	183.644	4.27032	140.64		Pdcd1lg2
11283	17328104	27.9092	67.2611	277.743	280.52	4.17061	213.259		27.3691	61.3069	227.27	261.361	4.26316	200.054		Socs1
35496	17342010	55.6585	134.137	150.698	152.205	1.1347	18.0681		16.4337	36.8114	135.624	155.967	4.23692	119.156		Tbl3
5174	17267209	17.4009	41.9361	114.547	115.693	2.75879	73.7569		16.1584	36.1948	133.342	153.344	4.23662	117.149		Brip1
35732	17323067	121.437	292.663	310.136	313.238	1.0703	20.5751		33.1341	74.2205	273.266	314.256	4.23409	240.035		Rrn3
11883	17333938	21.1784	51.0399	165.832	167.491	3.28156	116.451		18.9028	42.3422	155.888	179.271	4.23387	136.929		Zfp52
12739	17343026	46.557	112.202	164.469	166.114	1.48049	53.9117		26.3496	59.0231	216.033	248.438	4.20916	189.415		Ppil1
3751	17250948	46.6448	112.414	245.687	248.144	2.20741	135.73		40.7816	91.3508	329.826	379.3	4.15213	287.95		Sco1
16705	17384627	9.31924	22.4594	57.8845	58.4634	2.60307	36.004		5.91363	13.2465	47.4622	54.5815	4.12043	41.3349		Zbtb26
25176	17474676	11.0475	26.6246	53.0598	53.5904	2.01282	26.9659		5.24158	11.7411	41.6291	47.8734	4.07741	36.1323		Dsec/Gm16175
7113	17286365	76.4016	184.128	611.13	617.242	3.35224	433.114		71.8363	160.913	570.038	655.543	4.07389	494.63		Serpinb9
28648	17508568	10.1317	24.4174	138.783	140.171	5.74063	115.754		22.3745	50.1188	176.585	203.073	4.05183	152.954		Gm8096
34827	17416755	38.2049	92.0739	124.242	125.484	1.36286	33.4103		20.6117	46.1703	162.65	187.047	4.05125	140.877		Txndc12
23718	17460393	29.6547	71.4678	119.605	120.801	1.69029	49.3333		13.7849	30.8782	108.499	124.774	4.04085	93.8959		Fam136a
2403	17237589	48.6847	117.33	127.1	128.371	1.0941	11.0406		33.252	74.4844	260.852	299.98	4.02742	225.496		IFNg (interferon-γ)
31356	17536312	22.0163	53.0594	59.3801	59.9739	1.13032	6.91459		8.00551	17.9323	62.3017	71.647	3.99541	53.7147		Apoo
29086	17513076	38.3048	92.3146	307.571	310.647	3.36509	218.332		30.995	69.4288	240.313	276.36	3.98049	206.932		Mlkl
35731	17323066	41.2457	99.4022	130.784	132.092	1.32887	32.69		19.4198	43.5004	150.304	172.849	3.97351	129.349		Rrn3
17345	17391888	5.71136	13.7644	136.574	137.94	10.0215	124.175		10.5098	23.5419	81.2637	93.4532	3.96965	69.9113		Rnf24
3045	17243850	10.5254	25.3662	71.8232	72.5415	2.85977	47.1753		9.28764	20.8043	71.5909	82.3295	3.95733	61.5252		Parpbp
28379	17505913	29.1907	70.3497	219.314	221.507	3.14866	151.157		32.3691	72.5068	249.489	286.912	3.95704	214.405		Cenpn
20725	17427155	24.539	59.139	133.495	134.83	2.27988	75.6907		12.2989	27.5495	94.6402	108.836	3.95057	81.2867		Cdkn2b
34815	17453132	72.0452	173.629	398.957	402.947	2.32073	229.318		47.5373	106.484	364.589	419.277	3.93748	312.793		Psph
5192	17267484	17.7427	42.7598	110.685	111.792	2.61442	69.0324		14.6919	32.9099	112.218	129.051	3.92135	96.1412		Rad51c
5422	17269758	24.4337	58.8853	82.9851	83.815	1.42336	24.9296		11.1082	24.8824	84.2877	96.9308	3.89555	72.0484		Psmc3ip
7298	17288118	53.8229	129.713	305.511	308.566	2.37883	178.853		51.5133	115.39	390.692	449.296	3.89373	333.907		Ercc6l2
28923	17511377	22.8431	55.0518	50.9475	51.457	0.934701	-3.59483		6.94703	15.5613	52.6019	60.4921	3.88733	44.9308		Neto2
22918	17452126	6.87044	16.5578	161.96	163.58	9.87936	147.022		16.2798	36.4668	122.883	141.316	3.87519	104.849		Oas1a
21915	17440465	33.6399	81.0723	282.32	285.144	3.51715	204.071		34.4721	77.2176	260.058	299.067	3.87304	221.849		Pole
14298	17359212	63.7641	153.671	430.199	434.501	2.82747	280.829		72.5875	162.596	546.622	628.615	3.86611	466.019		Hells
224	17213548	35.0962	84.5819	139.512	140.907	1.66593	56.3254		14.4154	32.2905	108.028	124.232	3.84732	91.9416		Nrp2
15611	17372797	7.75307	18.6849	29.4683	29.763	1.59289	11.0781		5.38153	12.0546	40.2072	46.2383	3.83573	34.1837		Olfr1034
14927	17366197	22.4546	54.1156	220.926	223.136	4.12332	169.02		23.5925	52.8473	175.252	201.54	3.81363	148.693		Sp100 // Gm7609
33059	17548317	41.3879	99.7449	214.484	216.629	2.17183	116.884		21.7094	48.629	159.074	182.935	3.76185	134.306		Alpl
29690	17518636	70.4019	169.669	307.303	310.376	1.82931	140.707		50.6338	113.42	370.556	426.14	3.75719	312.72		2810417H13Rik
3356	17247225	48.4429	116.747	76.0178	76.778	0.657642	-39.9694		9.09367	20.3698	66.3281	76.2774	3.74463	55.9075		Upp1
7638	17291057	28.5041	68.695	189.478	191.373	2.78583	122.678		27.2602	61.0628	197.963	227.658	3.72826	166.595		Hist1h2ab // Hist1h2ac // Hist1h2ad // Hist1h2ae //Hist1h2ag // Hist1h2ah // Hist1h2ai // Hist1h2an // Hist1h2ao // Hist1h2ap
11091	17326438	158.577	382.17	1094.46	1105.4	2.89243	723.231		150.653	337.462	1092.3	1256.14	3.72232	918.68		Cldn25
3639	17249990	64.1334	154.562	353.374	356.908	2.30916	202.346		47.6611	106.761	343.617	395.16	3.70135	288.399		Irgm2
24547	17468143	149.047	359.204	627.194	633.466	1.76353	274.262		96.4491	216.046	689.973	793.469	3.67269	577.423		Mthfd2
2084	17234423	88.4696	213.212	274.409	277.153	1.2999	63.9417		29.8748	66.9195	212.428	244.292	3.65053	177.372		Derl3
23500	17458439	25.1276	60.5574	113.861	115	1.89902	54.4425		12.6561	28.3496	89.8615	103.341	3.64523	74.9912		Gpnmb
9766	17311602	35.1634	84.7439	279.339	282.133	3.32924	197.389		41.5412	93.0524	293.196	337.175	3.6235	244.123		Mtbp
15927	17376096	29.8699	71.9864	168.541	170.227	2.36471	98.2404		18.5088	41.4597	130.533	150.113	3.62069	108.653		Polr1b
6353	17279962	14.4715	34.8764	118.579	119.764	3.43396	84.8879		19.0489	42.6696	134.113	154.23	3.61452	111.561		Gen1
35562	17283940	153.967	371.06	970.439	980.143	2.64147	609.083		120.901	270.817	849.655	977.103	3.60798	706.285		Wars
1751	17231066	32.3968	78.0764	293.5	296.434	3.79672	218.358		48.4973	108.634	337.122	387.69	3.56877	279.056		Dtl
21951	17440812	43.6265	105.14	131.127	132.438	1.25964	27.2983		22.5477	50.5069	155.969	179.364	3.55127	128.857		Ung
