# Supplementary material for: CD117+ Dendritic and Mast Cells Are Dependent on RasGRP4 to Function as Accessory Cells for Optimal Natural Killer Cell-Mediated Responses to Lipopolysaccharide
Source: PLoS One. 2016 Mar 16;11(3):e0151638. doi: 10.1371/journal.pone.0151638 (PMC4794117; doi:10.1371/journal.pone.0151638)
Supplement: S4 Table — (XLSX) [file pone.0151638.s004.xlsx]

## Sheet: Sheet1
S4 Table. Typical DC Transcripts Present in the CD117+ Splenocytes of Naïve RasGRP4-null (KO) and Wild-type (WT) C57BL/6 (B6) Mice
	RasGRP4-null B6 Mice		WT B6	Mice
		Norm (x 2.41)		Norm (x 2.24)
GeneChip	RasGRP4	RasGRP4	WT B6	WT B6
Probe Set ID	KO Mouse	KO Mouse	Mouse	Mouse		Gene
17227536	2061.56	4968.36	2220.36	4973.62		PTPRC// B220 // CD45 // CD45R (protein tyrosine phosphatase, receptor type, C )
17376167	1464	3528.25	1491.18	3340.24		SIRPA // CD172a (signal-regulatory protein α)
17268972	1568.64	3780.42	1445.48	3237.89		CD197 // CCR7 [chemokine (C-C motif) receptor 7]
17362922	905.548	2182.37	978.87	2192.67		MS4A1 /CD20 (membrane-spanning 4-domains, subfamily A, member 1)
17496193	718.708	1732.09	867.353	1942.87		CD19
17506279	665.351	1603.5	689.587	1544.67		IRF8 (interferon regulatory factor 8 )
17268820	541.49	1304.99	679.166	1521.33		IKZF3 (Ikaros family zinc finger 3)
17339013	685.029	1650.92	632.45	1416.69		EMR1 (EGF-like module containing, mucin-like, hormone receptor-like sequence 1)
17463530	556.803	1341.9	608.173	1362.31		CLEC9A (C-type lectin domain family 9, member a)
17247336	490.696	1182.58	537.231	1203.4		IKZF1 (Ikaros family zinc finger 1)
17483615	485.455	1169.95	522.427	1170.24		ITGAX //CD11c [integrin, alpha X (complement component 3 receptor 4 subunit]
17521171	462.343	1114.25	441.955	989.98		TLR9 (Toll-like receptor 9)
17490274	388.99	937.465	391.417	876.774		SPIB (SPI-1/Pu.1 transcription factor )
17459482	323.185	778.877	348.052	779.637		CD8a
17510345	313.462	755.444	331.887	743.427		CD317 // BST2 // tetherin
17438272	286.828	691.256	292.118	654.344		KIT /CD117
17546109	212.729	512.676	237.504	532.009		TLR7 (Toll-like receptor 7)
17470960	252.833	609.327	210.429	471.362		CD4
17526456	159	384	103	384		CD3g (CD3 γ chain)
17532564	155.473	374.689	170.224	381.302		XCR1 [chemokine (C motif) receptor 1]
17353747	217.998	525.375	165.741	371.26		CD14
17391554	114.484	275.907	146.882	329.015		IL1A (interleukin-1α)
17344309	163.099	393.068	138.222	309.618		TNF (tumor necrosis factor)
17526464	147.886	356.405	130.922	293.266		CD3e (CD3 ε chain)
17483577	116.989	281.943	126.969	284.41		ITGAM // CD11b [integrin, α M (complement component 3 receptor 3)
17497044	102.211	246.328	111.536	249.841		IKZF5 (Ikaros family zinc finger 5)
17459474	83.2101	200.536	103.112	230.972		CD8b1
17406482	80.8743	194.907	100.113	224.252		CD1d1
17450679	65.9037	158.828	94.257	211.136		GFI1 (growth factor independent 1)
17398218	66.2	159.542	79.5653	178.226		IL12A (interleukin 12α)
17248654	82.6595	199.209	76.2649	170.833		IL12B (interleukin-12β)
17478511	41.6303	100.329	69.1272	154.845		SIGLECH (sialic acid binding Ig-like lectin H )
17223985	54.612	131.615	65.2666	146.197		IKZF2 (Ikaros family zinc finger 2)
17506991	74.1987	178.819	61.0626	136.78		NRP1 (neuropilin 1)
17340272	86.0243	207.319	57.8005	129.473		EPCAM (epithelial cell adhesion molecule )
17297211	46.3533	111.712	57.0224	127.73		CD123 // IL3RA (interleukin 3 receptor, α)
17415373	50.2023	120.987	56.1149	125.697		IFNA1 (interferon α)
17385574	47.5342	114.557	55.7263	124.827		LY75 // DEC205 // CD205 (lymphocyte antigen 75 )
17516691	58.0309	140	49.757	111		CD3d (CD3 δ chain)
17219011	49	118	46	103		CD247 // CD3z (CD3 zeta chain)
17252574	40.739	98.181	37.9046	84.9063		ITGAE /CD103 (integrin α E, epithelial-associated )
17246091	13.7826	33.216	29.3859	65.8243		IL23A (interleukin-23α)
17468222	36.0513	86.8836	29.3752	65.8005		CD207 (langerin)
17392568	29.1709	70.3019	26.2059	58.7011		THBD // CD141 // Bdca3 (thrombomodulin)
17504122	34.1501	82.3019	25.0161	56.0362		CCL22 [chemokine (C-C motif) ligand 22 ]
17312219	18.1741	43.7997	22.9026	51.3019		LY6G (lymphocyte antigen 6)
17216990	26.3294	63.4538	20.182	45.2076		IL10 (interleukin-10)
17526776	10.532	25.382	16.4351	36.8145		NCAM1 // CD56
17427064	11.3189	27.2785	8.55326	19.1593		IFNB1 (interferon-β)
17246268	8.59339	20.7101	7.59774	17.0189		IKZF4 (Ikaros family zinc finger 4)
17404880	3.09077	7.44875	6.64688	14.889		IL2 (interleukin -2)
17435725	5.89719	14.2122	5.46193	12.2347		IL6 (interleukin-6)
